# Supplementary material for: Convergent Neuroimaging and Molecular Signatures in Mild Cognitive Impairment and Alzheimer’s Disease: A Data-Driven Meta-Analysis with N = 3,118
Source: Neurosci Bull. 2024 Jun 1;40(9):1274–86. doi: 10.1007/s12264-024-01218-x (PMC11365916; doi:10.1007/s12264-024-01218-x)
Supplement: Supplementary file 2 — Supplementary file2 (XLSX 463 kb) [file 12264_2024_1218_MOESM2_ESM.xlsx]

## Sheet: Additional File 3
gene_name	pls1	pls2
CPNE6	0.00035154	-0.000199063
KCTD4	0.000337842	-0.000178757
LOC100129291	0.000328511	-0.000282617
FABP7	0.000325674	-0.00018803
PYDC1	0.00032304	-0.000208513
HPCAL4	0.00031892	-0.000244522
ZCCHC12	0.000315611	-0.000111812
ARHGAP6	0.000311685	-0.000179943
CD24	0.000309889	-0.000214519
IQCJ	0.000303703	-0.000280874
PLPPR4	0.000302804	-0.000154865
RSPH9	0.000302625	-0.000205374
TLE1	0.000301141	-0.000257985
ACVR2A	0.000299148	-0.000227613
PALMD	0.000298138	-0.000133232
LRRC3B	0.000294944	-0.000118769
ZNF831	0.00029474	-0.000189827
CAMK2D	0.000293768	-0.000226852
SCN9A	0.000293463	-8.22e-05
GABRB1	0.000292136	-0.00014506
KCNG1	0.000291476	-0.000181989
SOWAHA	0.000286534	-0.000215747
ZCCHC18	0.000285515	-0.000163555
PGAP1	0.000282688	-7.87e-05
GRIA1	0.000281319	-0.000144333
PLPPR2	0.000278798	-0.00020976
ST6GALNAC5	0.000278492	-0.000255272
NR2F2	0.000276883	-0.000171289
LY6H	0.000276614	-0.000177844
MAPK1	0.000274823	-0.000126736
ICAM5	0.000274109	-0.000197715
PKIA	0.00027404	-8.86e-05
MESP1	0.000273997	-0.000215667
PLXNC1	0.000272993	-0.000129615
UNC5B-AS1	0.000272935	-0.00014598
ATP2B4	0.00027269	-0.000182704
MRPS6	0.000272511	-0.000208076
RAP2B	0.000271257	-0.000149591
SCN3B	0.000269518	-0.000211745
GABRA5	0.000269508	-0.000120473
PTGER3	0.000268614	-0.0001186
GLRA2	0.000268608	-0.000122789
ANKRD6	0.000268577	-0.00017108
GPC4	0.000268238	-0.000160502
PLPPR5	0.000266388	-0.000221792
ZNF706	0.00026562	-0.000174295
PTPRA	0.000265134	-0.000137991
GPD2	0.000264681	-0.000106038
FAM172A	0.000263666	-0.000195221
NUMBL	0.000262978	-0.000145368
RIIAD1	0.000262705	-8.85e-05
CENPW	0.000262586	-0.000171613
PBX4	0.000259585	-0.000153995
TLL1	0.000259103	-0.000165036
HTR1A	0.000258924	-0.000188676
RSPO3	0.000258099	-0.000202207
RAB27B	0.00025789	-0.000196034
IL13RA2	0.000257273	-7.6e-05
CADM1	0.00025693	-8.1e-05
DRAIC	0.000256205	-8.87e-05
PDYN	0.000254491	-0.000150269
KBTBD6	0.000252995	-0.000134398
TMEM158	0.000252373	-0.000117053
MIR4435-2HG	0.000251884	-0.00019241
GNG2	0.000249992	-0.000117855
SLIT3	0.000249743	-0.000123344
PGM2L1	0.000248506	-0.000215616
DNAJC12	0.000246877	-7.46e-05
SLA	0.000246747	-4.71e-05
SEMA4F	0.000245606	-0.000207189
CTXND1	0.000245486	-0.000134691
KCNA4	0.000245165	-0.000158328
PTPRR	0.000245051	-0.000211527
IL1B	0.000243982	-0.000135812
LRRC7	0.000243377	-0.000144631
JPT1	0.00024326	-0.00020688
TMEM200A	0.000243053	-0.000134335
NEURL1B	0.000242815	-0.000212808
PPP4R4	0.000242298	-0.000137253
SHANK2	0.000241741	-0.00024471
RAB36	0.000241356	-0.000144537
SYT17	0.000241083	-0.000138607
SLC16A2	0.000240904	-0.000134956
CMIP	0.000240855	-0.000148162
ATOH7	0.000240253	-0.000203693
MYB	0.000239484	-0.000148977
GLOD4	0.000239185	-0.000104643
SEMA3D	0.000238858	-0.000119341
PCDH19	0.000238777	-0.000227915
CDH4	0.000238422	-0.000129807
GLT8D2	0.000238417	-0.000158799
LRRC56	0.000238203	-9.95e-05
ZCCHC17	0.000237584	-0.000115276
CARTPT	0.00023743	-0.000251561
SLIT1	0.000237253	-0.000140731
YWHAZ	0.000237006	-0.000146468
HTR4	0.000237004	-0.000192057
TBC1D24	0.000236972	-0.000186441
F12	0.000236036	-0.000123016
PKIB	0.000235847	-0.000142491
SYN2	0.000235681	-0.000182825
NPTX2	0.000235373	-0.000273931
ASCL2	0.000234871	-9.85e-05
DOK6	0.000234546	-0.000159594
DACT1	0.00023391	-0.00023334
DHDH	0.00023377	-0.000153972
STUM	0.000232967	-6.18e-05
MOB1B	0.000232958	-0.000161258
LINC00260	0.000232448	-0.000119158
CALB2	0.000232115	-0.000125488
PTPRG	0.000231484	-0.000178645
GHR	0.000231463	-0.000134172
NPTXR	0.000231392	-0.000250371
LYRM9	0.000231104	-0.000143008
CAMKV	0.000230747	-0.000148855
TSPOAP1	0.000229856	-0.000215536
C6orf118	0.000229709	-5.26e-05
XKR4	0.000229311	-0.000152208
FAM117A	0.000229194	-0.000102703
DYDC2	0.000228972	-0.000106275
NECAB2	0.000228476	-0.000101342
FAM71F1	0.000228297	-6.62e-05
BAIAP3	0.000227643	-0.000135885
GASAL1	0.000227041	-9.49e-05
GRIK2	0.000226948	-0.000162792
GSTM5	0.000226878	-0.0001514
SSTR1	0.000226765	-0.000187376
IL33	0.000225871	-6.31e-05
ALKAL2	0.000225768	-3.09e-05
DERL1	0.000225628	-5.26e-05
RRAGB	0.000225439	-6.81e-05
WNT4	0.00022466	-0.00011737
FAM149A	0.000224621	-0.000117451
KIAA0319	0.000224551	-0.00012318
LOC728392	0.000224093	-0.000196402
RPL39L	0.000223617	-0.000157889
FAM181A	0.000223558	-0.000103654
GSPT2	0.000223416	-0.000105784
PAX8-AS1	0.000223059	-0.000262318
FAM110C	0.00022291	-0.000207762
ELFN2	0.000222579	-0.000219673
MBLAC2	0.000222028	-0.000164431
FAM171B	0.00022193	-0.000135002
MBOAT7	0.000221301	-0.000171896
RAVER2	0.000221283	-5.87e-05
LRCH2	0.000221254	-0.000112834
WNT7B	0.000220795	-0.000145012
SCGN	0.000220668	-0.000116166
GABRA2	0.000220158	-0.000109109
MAPK3	0.000219771	-9.43e-05
ARL10	0.000219771	-0.000155689
TDRD9	0.000219756	-6.68e-05
HCG23	0.000219527	-0.000112999
RIPOR2	0.00021863	-6.03e-05
DUSP5P1	0.000218581	-0.000247441
TBC1D26	0.00021856	-0.000101645
PGRMC1	0.000218269	-4.11e-05
TMEM108	0.000217863	-0.000195681
HTR2C	0.000217828	-4.13e-05
CCDC6	0.000216878	-0.00014883
ARHGAP28	0.000216745	-0.000125791
C2orf80	0.000216486	-0.000192825
ZMYM3	0.000216387	-7.62e-05
C14orf132	0.000216345	-0.000305837
PRKCG	0.0002161	-0.00014667
BIRC3	0.00021607	-7.4e-05
E2F5	0.000216059	-9.28e-05
PTGER4	0.000215952	-5.19e-05
ERC2	0.000215841	-0.000232316
PEA15	0.000215775	-8.74e-05
PRSS35	0.000215104	-1.62e-05
GABRB3	0.000214476	-0.000147275
NNAT	0.000213934	-8.07e-05
RGS14	0.000213644	-0.000134484
MACROD2	0.000213617	-3.83e-05
EFNB3	0.000213276	-0.000104416
ANK3	0.00021324	-2.78e-05
NUDT11	0.000213122	-0.000110119
NBDY	0.000213098	-7.69e-05
EFCAB1	0.000212764	-0.000110781
RGMB	0.000212556	-0.000139934
GRIN2B	0.00021249	-0.000112655
LOC93622	0.000211909	-0.000149177
FZD1	0.000211762	-4.26e-05
EPHA6	0.000211508	-0.000120357
DACH2	0.000211396	-4.96e-05
FILIP1	0.000211149	-0.00014889
LOC100507351	0.000211108	-0.000210381
UCHL3	0.000210794	-2.56e-05
GRM5	0.000210508	-0.000154234
CCDC189	0.000210437	-0.000124687
MATN2	0.00021035	-0.00010661
ANKRD50	0.000210257	-3.77e-05
TTC8	0.000210102	-0.000130315
GPRIN1	0.000209965	-0.000205886
AK5	0.000209914	-0.000181081
C2CD2L	0.000209215	-0.00016199
DNAH14	0.000208601	-5.4e-05
TRAIP	0.000208243	-0.000115089
CASK	0.000207978	-6.9e-05
PTPRO	0.000207475	-0.000192891
GABRA3	0.000207352	-6.43e-05
PLPPR3	0.000207299	-6.1e-05
RALGPS2	0.000207215	-2.38e-05
ZNF667	0.00020682	-8.07e-05
FKBP1A	0.000206738	-0.000104792
OPHN1	0.000206578	-4.14e-05
MANEAL	0.000206546	-6.01e-05
PID1	0.000206028	-0.000146984
LINC01547	0.000205805	-9.44e-05
SCPEP1	0.000205796	-8.62e-05
MMD	0.000205677	-5.96e-05
STX17-AS1	0.000205315	-4.05e-05
TP53I11	0.000205277	-0.000213536
CSMD3	0.000205243	-0.000178919
CALHM6	0.000205236	-7.1e-05
ARL9	0.000204754	-0.000260245
GNG10	0.000204655	-1.68e-05
GRP	0.000204542	-0.000102593
RRAS2	0.000204464	-5.07e-05
COG1	0.000204421	-0.000129283
AK4	0.000204279	-5.22e-05
SEMA4A	0.000203562	-0.000122695
LAMB1	0.000203372	-0.000167304
KDM1B	0.000203036	-4.72e-05
RBP4	0.000201949	-5.31e-05
PIM2	0.000201603	-0.000135806
ADGRL3	0.000201504	-0.000129767
TCEAL1	0.000200893	-0.000114979
PPM1N	0.000200788	-3.81e-05
MSANTD1	0.000200714	-7.21e-05
KCNG3	0.000200546	-9.16e-05
LOC102724156	0.000200366	-0.000123293
APBA1	0.00019997	-9.18e-05
PSD3	0.000199879	-0.000191277
SCN3A	0.000199777	-7.43e-05
TRPC4	0.000199548	-9.46e-05
ASTN1	0.000198767	-0.000206201
RIMBP2	0.000198405	-0.000196438
C1orf194	0.000198395	-8.82e-05
MCFD2	0.000198107	-5.88e-05
ETNPPL	0.000198084	-2.05e-05
GLRA3	0.000198057	-0.000150028
HMGCR	0.000197841	-0.000154321
BEGAIN	0.00019685	-0.000218662
CACNA1H	0.000196755	-1.7e-05
LOC441666	0.000196745	-0.000122188
CENPVL3	0.000196677	-3.9e-05
C11orf97	0.000196331	-7.76e-05
RIN1	0.000196172	-0.000141327
EXOC6	0.000195923	-0.000166213
NSG2	0.000195595	-4.5e-05
ERICH6-AS1	0.000195519	-1.19e-05
ARHGAP5-AS1	0.000195452	-7.98e-05
C2CD4C	0.000195056	-0.000149829
PDE2A	0.000194369	-0.000125829
FHL1	0.000194336	-9.74e-05
CMAS	0.00019421	-0.000109219
ADIRF	0.000194186	-4.31e-05
CELF5	0.000194001	-0.000162584
SNX2	0.000193966	-6.18e-05
NOL4	0.000193576	-0.000183074
DHRS2	0.000193419	-8.34e-05
TPM1	0.000193275	-0.00015491
NLGN1	0.000193105	-0.000188671
UG0898H09	0.000193077	-8.81e-06
DEAF1	0.00019279	-0.000122037
BPHL	0.000192772	-8.3e-05
EPCAM	0.000192761	-6.2e-05
PRKCD	0.000192473	-6.16e-05
TNNT1	0.000192426	-6.37e-05
CEP83	0.000192097	-8.53e-05
NRXN2	0.000192057	-0.000202519
ZNF677	0.000191744	-0.000101022
NUS1	0.000191736	-0.000118663
DKFZp779M0652	0.000191514	2.92e-05
RAB3D	0.000191461	-0.000130176
CACNA1E	0.000191395	-7.23e-05
LRRTM1	0.000191038	-8.72e-05
LOC642852	0.000190933	-5.74e-05
NCAM1	0.000190898	-6.74e-05
NEK10	0.00019064	-0.000131782
AFF2	0.000190614	-8.64e-05
SCAPER	0.000190521	-5.56e-05
MYL12B	0.00019018	-4.38e-05
EPHA5	0.00019016	-0.000183951
MBP	0.000190016	-0.000255525
P4HA2	0.000189383	-0.000109324
CCDC171	0.000189356	-9.14e-05
DYRK3	0.000189094	-6.36e-05
ISG15	0.000189	-0.000107912
TMSB10	0.00018876	-0.000124759
ATP7B	0.000188706	-0.000138203
ZNF436	0.000188683	-0.000137153
IGSF22	0.000188321	-7.73e-05
CANX	0.000188194	-0.000105113
GLUD2	0.000188112	-2.38e-05
CELF3	0.000187965	-0.00017519
GRM7	0.000187926	-0.000167584
GABRG1	0.000187902	-6.41e-05
ACSL4	0.000187715	-5.04e-05
ATP8A2	0.000187662	-0.000142284
CYTOR	0.000187658	-0.000122441
MGST1	0.000187521	-4.52e-05
TENM3	0.000187306	-5.29e-05
YWHAH	0.0001872	-0.000187509
LANCL2	0.000187072	-0.000182776
PIANP	0.000187064	-0.000117527
BFSP1	0.000187035	-0.000133857
PRKG1	0.000186958	-8.36e-05
PINLYP	0.000186862	-3.8e-06
JPH4	0.000186808	-0.00014339
GALNT18	0.000186743	-0.000184355
GNG4	0.000186618	1.69e-05
XK	0.000186539	-0.000221303
ADGRV1	0.000186539	-0.000123129
DIAPH2	0.000186537	-7.87e-05
CPE	0.0001865	-7.79e-05
KIF21B	0.000186393	-0.000193572
SF3B3	0.000186324	-0.000130238
INPP4B	0.000186185	-0.00014245
LAMP5	0.00018603	-0.000212767
MOXD1	0.00018602	-0.000118546
PSIP1	0.000185878	-9.05e-06
ANKS1B	0.00018554	-0.000132113
MKL2	0.000185459	-0.000162577
SLC7A4	0.000185304	-8.56e-05
DDA1	0.00018516	-3.5e-05
FSIP1	0.000185147	-7.89e-05
RILPL2	0.000184834	-9.8e-05
NHSL1	0.00018478	-4.15e-05
TUBB	0.000184774	-0.000136442
LOC100507387	0.000184749	-0.000261458
CACNA2D1	0.000184472	-0.000108909
CAPZB	0.000184016	-5.44e-05
FARP1	0.000183696	-0.000108718
CFAP44	0.000183684	-0.000142251
C2orf73	0.000183674	-5.59e-05
WDR86	0.000183459	-6.08e-05
OTUB2	0.000183263	-0.000107529
FAM107A	0.000183087	-8.3e-05
PPM1M	0.000183084	-7.67e-05
DOC2B	0.000182952	1.3e-05
RNF150	0.000182689	-5.71e-05
AP3S1	0.000182561	-9.46e-05
FUOM	0.000182491	-0.000106034
PTPN3	0.000182411	-0.000284834
SSTR2	0.000182298	-0.000153003
GDA	0.000182186	-0.000208868
SYNGAP1	0.000182165	-9.84e-05
PCDH15	0.000181928	-3.05e-05
WIZ	0.000181921	-0.000174285
BHLHE22	0.000181849	-0.00023595
PLB1	0.000181797	-5.99e-05
NUPR2	0.000181744	-0.000126995
PANX2	0.000181689	-0.000128751
GLUD1	0.000181305	-1.09e-05
R3HDM4	0.000181067	-0.000109724
PACRG	0.000180889	-4.25e-05
PYCR3	0.000180814	-0.000107725
LXN	0.000180299	-0.000174549
SIN3B	0.000180089	-0.000159803
CDKN2D	0.000179818	-0.000108906
KIRREL2	0.000179801	-6.89e-05
TXN	0.000179771	-9.73e-05
TOX3	0.000179748	-0.000139513
B3GALNT1	0.000179641	-0.000112152
SLC27A2	0.000179468	-0.000166519
ACOT2	0.000179233	-0.000105945
LONRF2	0.000179205	-0.000158425
PLCXD3	0.000179164	-0.000227617
RNASEH2A	0.000179139	-2.5e-05
WFS1	0.000179132	-8.07e-05
FNBP1L	0.000178995	7.35e-06
ONECUT1	0.00017872	-0.000109452
LRRIQ1	0.000178709	-4.59e-05
PRPH2	0.000178503	-0.000187062
RXRA	0.0001785	-5.71e-05
CHD3	0.000178459	-0.0001
LPCAT1	0.000178411	-5.67e-05
SUMO3	0.000178392	-3.64e-05
NADK2	0.000178199	-4.98e-05
NRP2	0.000178028	-0.000147466
DMD	0.000178027	-0.000116234
AHRR	0.000177987	-0.000151905
NIT2	0.000177836	-7.26e-05
2022-03-04	0.000177831	-0.000142587
MEST	0.000177641	-0.000159916
FNDC9	0.000177609	-0.000155094
CFD	0.000177559	2.12e-06
PPP5D1	0.000177413	-0.000107321
HNRNPC	0.000177395	-5.57e-05
TMEM242	0.000177271	-0.00016236
KPNA3	0.000177245	-5.41e-05
MYRIP	0.000177211	-0.000217402
IGFBP5	0.000176924	-0.000100548
SLC25A22	0.000176896	-0.0001733
PNMA8A	0.000176857	-0.0001633
DIRAS3	0.000176755	-2.69e-05
SHISA7	0.000176745	-8.39e-05
FYN	0.000176665	-7.94e-05
ARHGAP36	0.00017643	-4.02e-05
NKAIN3	0.000176388	-9.89e-06
RGS20	0.000176372	-5.12e-05
PTER	0.000176326	-0.00012529
ATP6V1D	0.000175856	-0.000103207
MAP2	0.000175602	-0.000136636
SPA17	0.000175456	-4.97e-05
RAB23	0.000175375	-4.53e-05
PTHLH	0.000175363	-0.000163837
PNMT	0.000175336	-7.23e-06
LINC02076	0.000175322	-5.25e-05
LINC01197	0.000175206	-7.41e-05
NEXMIF	0.000175133	-0.000137994
ANKRD19P	0.00017513	-9.06e-05
LTBP4	0.000175084	-0.000110281
PRKCI	0.000175072	-0.000150152
C1orf52	0.000175041	-7.19e-05
LINGO3	0.000174995	-6.17e-05
CPNE7	0.000174993	-7.52e-05
NFIB	0.000174951	-0.000132277
CNTN1	0.000174917	-0.000132885
THSD1	0.000174903	-0.000108029
KIRREL3	0.000174704	-0.000188081
WDR97	0.000174603	-0.000278432
IPO5P1	0.000174575	-0.000162212
ERLIN1	0.000174071	-0.000107035
AGAP2	0.000174065	-8.15e-05
CMTM8	0.00017398	-0.000120326
WDR1	0.000173966	-3.02e-05
ERFE	0.00017388	-0.00018948
PM20D2	0.000173775	-8.94e-05
ANKRD30BP2	0.000173729	-0.000141058
AJAP1	0.000173723	-0.000121037
CRMP1	0.000173321	-0.000192721
SRR	0.000173271	-7.82e-05
SLC4A3	0.000172918	-2.93e-05
NKAIN4	0.000172869	6.76e-05
CAP2	0.000172825	-0.000170963
SLC26A8	0.000172693	-8.57e-05
CLIP3	0.000172647	-8.22e-05
FZD7	0.000172436	-4.6e-05
NEBL-AS1	0.000172351	-2.57e-05
RHBDD2	0.000172302	-6.06e-05
MRC1	0.000172282	-6.47e-05
LARP1	0.000172258	-7.17e-05
DNAH2	0.000172218	-5.02e-05
GPR88	0.000172208	-4.56e-05
RPL27A	0.000172165	-7.67e-05
TENM2	0.000172102	-0.000243457
CHMP1A	0.000172033	-8.35e-05
B9D1	0.000171915	-0.000104297
TRIM36	0.000171669	-6.33e-05
CEBPA	0.000171662	-3.87e-05
TENM1	0.000171423	-2.18e-05
SPATA33	0.000171355	-1.28e-05
MAN1A1	0.000171332	-3.85e-05
KCNE4	0.000171288	-5.02e-05
CDH9	0.000171116	-0.000166655
CPNE3	0.000170824	-5.83e-06
WDR66	0.000170812	1.17e-05
KCNB2	0.000170796	-0.000172404
RCN1	0.0001707	-0.00011318
CDH2	0.000170686	-5.61e-05
LOC440934	0.0001706	-5.32e-05
CCDC112	0.00017048	9.96e-06
MTMR12	0.000170445	-0.000111711
NOVA2	0.000170388	-8.42e-05
RAET1E-AS1	0.00017022	-0.000101856
NPPA	0.000170204	-0.000248154
SYNPR	0.000170193	-2.6e-05
NPTX1	0.00017017	-0.000211521
MYO16	0.000170064	-0.000170749
COL21A1	0.000169973	-0.000123775
COCH	0.000169676	-3.31e-06
NEUROD6	0.00016946	-0.00016171
NDN	0.000169418	-0.000134632
DR1	0.000169404	-4.9e-05
LOC285097	0.000169301	-5.45e-05
IFT74	0.000169222	-4.83e-05
SNCG	0.000169174	-7.36e-05
SMARCA1	0.000169152	-5.84e-05
TMEM130	0.000169035	-0.000143324
TXNRD1	0.000169008	-7.35e-05
ZSCAN18	0.000168988	-0.000110756
MEG3	0.000168885	-0.000111792
KIAA1324	0.000168877	-0.000118086
MARCKS	0.000168596	-8.65e-05
YPEL1	0.000168502	-8.98e-05
TMEM249	0.000168377	-0.000253866
C12orf45	0.000168263	-8.09e-05
LOC729970	0.000168079	-8.6e-05
SLC8A2	0.000167696	-0.0002008
CXorf57	0.000167625	1.77e-06
HBZ	0.000167586	-0.000117203
STOML1	0.000167402	-0.000142935
CREG1	0.00016739	-8.46e-05
POLR2L	0.000167372	1.52e-05
ATP2C1	0.000167357	-6.41e-05
CDH8	0.000167349	-0.000128902
LOC100507516	0.000167284	-1.17e-05
ZFR2	0.000167198	-0.000198897
SMIM10L2B	0.000167178	-0.000123356
KCNN3	0.000167137	2.04e-05
NTSR1	0.000167048	-6.5e-05
PNCK	0.000167015	-0.000124067
TRIM71	0.000166969	-7.59e-05
DLL3	0.000166897	-8.95e-05
CNGB1	0.000166851	-7.9e-05
SAMD9	0.000166846	-4.09e-05
NCAN	0.000166793	-3.94e-05
SSSCA1	0.000166667	-3.67e-05
PHF14	0.000166524	-0.000130722
NANOS1	0.000166509	-3.87e-05
TG	0.000166264	-3.25e-05
WDR5	0.000166251	-6.28e-05
PDE1A	0.000165907	-0.000146375
TNFAIP8L3	0.000165883	-0.000139662
RFC3	0.000165883	-7.05e-05
SHF	0.000165711	-0.00014652
LIMD2	0.000165427	-8.13e-05
SMIM10L2A	0.000165398	-0.000115443
EPHA5-AS1	0.000165179	-0.000124208
CNIH2	0.000165077	-6.2e-05
CCIN	0.000164993	-9.19e-05
GPM6A	0.000164914	-0.000207306
CA8	0.000164846	-6.39e-05
DRAXIN	0.000164456	-0.000104773
AKAP5	0.000164334	-0.000113461
CTNNB1	0.000164124	-0.000150531
CHST9	0.000164005	-8.96e-06
LOC101927027	0.000163948	-0.000116096
LHX2	0.000163835	-0.000202542
MRPL49	0.000163833	-4.8e-05
NCAM2	0.0001637	-0.00014107
LINC02482	0.000163574	-1.62e-05
PRRC2B	0.00016355	-0.000197025
FAM151B	0.000163519	-7.16e-05
BDNF	0.000163495	-0.000162937
EBAG9	0.000163485	-0.000135769
NAV3	0.000163114	-0.000169883
ECHDC3	0.00016305	-3.39e-05
ENC1	0.000163006	-0.000249026
NLGN4Y	0.000162989	-0.000121395
AKIRIN2	0.000162895	-2.94e-05
TRAPPC2	0.000162857	-0.00017433
NR2F1	0.000162828	-0.00018596
PYGL	0.000162806	-9.12e-06
FBXO2	0.000162709	-8.48e-05
ZRANB3	0.000162665	-8.5e-05
ARHGEF28	0.000162645	-0.000122137
HECTD2	0.000162619	-0.000140526
TRIB3	0.000162598	-0.000175701
NDUFC2	0.000162538	-0.000123018
C17orf51	0.000162437	-0.000195291
ABHD17C	0.000162396	-3.9e-05
NABP1	0.000162372	-8.18e-05
HES5	0.000162335	1.5e-05
RRP7A	0.000162288	4.81e-05
SULF2	0.0001622	-2.11e-05
KYAT3	0.000162018	-6.8e-05
FBXL2	0.000161927	-7.2e-05
RAB3B	0.000161501	-7.2e-05
FAM241B	0.000161039	-0.00016181
ATXN10	0.000160826	-7.14e-05
TERF1	0.000160777	-8.55e-05
SARAF	0.00016067	-2.89e-05
SMIM29	0.000160667	-0.000105095
MORF4L2	0.0001606	-0.000191281
DNAH5	0.000160533	-7.39e-05
HIST1H2BK	0.000160389	-9.41e-06
PCDHGC5	0.000160386	-9.8e-05
RAE1	0.000160004	-0.000115198
C1QL2	0.000159656	-0.000181346
BAIAP2	0.000159626	-8.36e-05
HSP90AB1	0.000159523	-5.03e-05
TMEM97	0.000159372	-0.000131172
MAFG	0.000159273	-0.000106235
PSME2	0.000159157	-6.12e-05
BSN	0.000158995	-0.000206205
TUSC3	0.000158659	-3.34e-05
TKFC	0.000158572	-7.23e-05
NECAP1	0.000158494	-6.5e-05
DOPEY1	0.000158317	-5.81e-05
TRPC1	0.000158316	-5.72e-05
DNAL4	0.000158313	-0.000131123
PKP2	0.000158089	-0.000148783
SVOP	0.000158026	-0.000151147
LUZP2	0.000158016	3.59e-05
ACTR3B	0.000157995	-4.73e-05
JPH3	0.00015798	-7.38e-05
EDNRB	0.000157944	3.37e-05
SHISA5	0.000157935	-0.000114114
MKNK1	0.000157927	-0.000229191
LOC100506100	0.000157917	2.9e-05
GNPTAB	0.000157884	-9.34e-05
IFT22	0.00015785	-4.93e-05
CAMK4	0.000157839	-0.000136652
CHID1	0.000157782	-1.47e-05
DNAAF4	0.000157648	-1.66e-05
TRIM24	0.000157626	-4.71e-05
LINGO1	0.000157563	-0.000200983
NUTF2	0.000157545	2.22e-05
PVT1	0.000157447	-0.000109364
C1QL3	0.00015743	-0.000130635
LCLAT1	0.000157384	-0.000113669
SLC25A23	0.000157305	-8.99e-05
MFSD4B	0.000157282	-6.71e-05
APOPT1	0.00015728	-5.24e-05
LINC01750	0.000157237	-0.00017738
RAPGEFL1	0.000157223	-0.000176141
LOC441052	0.000157152	-3.59e-05
ARL15	0.000157119	-0.000107487
NEUROD1	0.000157091	-0.000238302
SEZ6	0.000156964	-7.04e-05
PLXNA1	0.00015695	-0.000211414
C19orf12	0.000156905	-9.05e-05
SLC30A10	0.000156675	2.17e-05
HMGB3P1	0.000156615	-6.42e-05
USP46	0.000156536	-0.000161764
FRRS1L	0.000156473	-0.000116795
RMI2	0.000156422	-0.000178485
TIMP2	0.000156288	4.31e-06
BEX1	0.000156247	-0.000159531
CPT1C	0.000156153	-4.51e-05
SYN1	0.000156028	-0.000122865
ADCYAP1R1	0.000155874	1.69e-05
IL34	0.000155863	-0.000125356
NR2F2-AS1	0.000155695	-8.97e-05
TTC7B	0.000155461	-0.00015525
HBQ1	0.000155423	-7.01e-05
CYB5B	0.000155188	-4.09e-05
TSTD1	0.000155166	-7.64e-05
ZNF518B	0.000154984	-9.17e-05
SUSD1	0.000154936	-9.5e-05
NYAP2	0.000154909	-8.34e-05
GREB1L	0.000154848	-0.000106902
ANKRD20A5P	0.000154808	-0.000187031
DENND1A	0.000154624	-0.00015518
SNX7	0.000154618	-5.4e-05
APOC1	0.000154566	-1.23e-05
PEX19	0.000154472	-2.91e-05
MAGED1	0.000154462	-0.000113584
USP14	0.000154434	-3.51e-05
DOK4	0.000154105	-0.00016764
RAPGEF4	0.000153943	-0.00015186
PALLD	0.000153913	-2.82e-05
SCN2A	0.000153834	-0.000168639
CDH3	0.000153744	-0.000149854
TMEM176A	0.000153727	1.25e-05
CXADR	0.00015358	-8.23e-05
BORCS7	0.000153465	-8.3e-05
SH3RF1	0.000153211	-9.34e-05
PRRG3	0.000153165	-0.000134072
EFNB2	0.000153111	-0.000165335
ROBO1	0.000152719	-1.11e-05
MTA3	0.000152601	-0.000128514
RGS22	0.000152581	2.86e-06
TUBB6	0.000152562	-9.88e-05
WDR17	0.000152512	-6.07e-05
CCDC85C	0.000152487	3.05e-05
PCDH1	0.000152409	-0.000105352
WNT10B	0.00015237	-9.4e-05
CCBE1	0.000152332	-5.5e-05
PPIL4	0.000152317	-4.17e-05
CCDC120	0.000152078	-0.000113002
RGS17	0.00015195	-5.42e-05
MLF1	0.000151867	-5.79e-06
LRRC61	0.000151774	-4.06e-05
LINC00643	0.000151766	-0.000127426
KCTD12	0.000151714	2.82e-06
THRA	0.000151443	-8.17e-05
GRIA2	0.000151112	-0.000174687
JAKMIP1	0.000151109	-2.74e-05
TUBB8P12	0.000151087	-0.000111467
FOLR2	0.000150744	9.88e-06
NAA30	0.00015073	-7.55e-05
MYH7	0.000150691	-3.63e-05
ADGRG1	0.00015065	-3.55e-05
SHISA9	0.000150626	-9.93e-05
SYTL5	0.00015062	-4.71e-05
TNFRSF11A	0.000150615	-0.000184798
MAPK1IP1L	0.000150568	-9.38e-06
ZNRF4	0.000150526	-0.000126933
PITHD1	0.000150435	-6.94e-05
LIN7B	0.000150375	-1.7e-05
CHERP	0.000150245	-0.000113002
NDUFA6-AS1	0.00015016	-9.38e-05
SPATC1L	0.000150045	-9.82e-05
ELK1	0.000150008	-0.000187259
TNNI3	0.000149735	-2.87e-05
GDPD2	0.000149697	-4.27e-05
FAM53C	0.000149445	-0.000181254
PCDHGA12	0.00014921	-5.06e-05
VTI1A	0.000149162	-2.41e-05
SORBS2	0.000148865	-8.9e-05
TXLNB	0.000148859	-0.000156751
C12orf75	0.00014885	4.72e-05
DNAJA4	0.00014876	4.81e-05
SERTM1	0.000148588	-0.00017739
RASAL1	0.00014858	-0.000100881
ZC3H8	0.000148503	-6.48e-05
ZNF449	0.000148495	1.93e-05
DAP	0.000148481	-4.56e-06
VPS37B	0.000148479	-0.000115859
LMBRD2	0.000148347	-6.62e-05
GPR83	0.000148316	-8.3e-05
CDK5R1	0.000148198	-0.000136444
PAMR1	0.000148163	-8.27e-05
TBC1D14	0.000148133	-9.32e-05
TTC3P1	0.000148114	-7.81e-05
POLB	0.000147836	-5.66e-05
PTPRF	0.000147808	-8.48e-05
NLGN4X	0.000147733	-5.29e-05
DCLK2	0.000147724	-4.35e-05
CFAP206	0.000147643	-0.000102279
CCDC90B	0.000147591	2.54e-05
SPPL3	0.00014748	-7.29e-05
RLBP1	0.000147455	-9.56e-05
C12orf73	0.000146968	-2.86e-05
PIP4K2B	0.000146937	-0.000181774
RPN2	0.000146911	6.89e-06
RNASEH1	0.0001469	-5.75e-05
BEX4	0.00014671	-7e-05
ZBTB18	0.000146691	-0.000191293
TUBB2A	0.000146665	-0.00013276
PAK3	0.000146606	-0.000158931
ZNF516	0.000146465	1.22e-05
ARHGDIA	0.000146461	2.21e-05
C1QL1	0.000146401	-5.87e-05
TP53BP1	0.000146362	-6.76e-05
PCK2	0.000146345	-0.00011235
MINK1	0.000146325	9.75e-06
PPP1R2	0.000146259	-4.21e-05
UTP11	0.000146205	-6.2e-05
LOH12CR2	0.00014615	-1.96e-05
KCTD10	0.000146028	-2.66e-05
COL4A1	0.000145996	-6.77e-05
ANOS1	0.000145964	-1.07e-05
SDHAF4	0.000145924	-0.00010958
B3GALT6	0.000145898	-7.92e-05
ANO10	0.000145894	-2.23e-05
EIF2B3	0.00014583	-4.57e-05
C16orf74	0.000145804	-2.89e-05
SMARCD3	0.000145744	5.79e-05
AGK	0.000145675	-0.000111965
CLEC4G	0.00014565	-0.000144788
USP32P1	0.000145606	-0.000147818
FOXRED2	0.000145452	-0.000195341
TMEM107	0.000145396	-9.92e-05
DNAL1	0.000145392	-3.82e-05
TEK	0.000145362	-8.14e-05
PCSK5	0.000145306	1.42e-05
FRMD3	0.000145269	-8.37e-05
TMEM263	0.000145107	-3.06e-05
CCDC71L	0.000145085	-0.000121522
SLC22A10	0.000144897	-0.000225571
HGH1	0.000144848	5.61e-06
IGF1	0.000144844	-0.000100468
ASIC2	0.000144555	-4.72e-05
MED19	0.000144406	-5.77e-05
GRIN3A	0.000144377	-7.06e-05
USP24	0.00014436	-3.06e-05
PTPRZ1	0.000144326	-4.5e-05
ZCWPW2	0.000144207	-1.59e-05
PKNOX1	0.000144167	3.48e-06
NUDT17	0.000144133	-2.08e-05
MNT	0.000144068	-0.000187451
DTWD1	0.000144053	-1.87e-05
SAMD14	0.000143989	-0.000133966
CITED1	0.000143979	-0.000133276
UBQLN2	0.000143963	-3.66e-05
LOC105376064	0.000143924	-9.92e-05
ZDHHC14	0.00014389	-0.000108857
IQSEC2	0.000143866	-0.000166121
TFEC	0.000143385	6.2e-06
SOCS7	0.000143349	-0.00017684
AP2B1	0.000143248	-6.62e-06
ADAMTSL1	0.000143095	-0.000169222
AVL9	0.000143065	-5.47e-05
MAMLD1	0.000143012	6.09e-06
STYK1	0.000142926	-0.000141844
PPCS	0.000142917	-2.78e-05
ERBB2	0.000142913	7.22e-06
TMEM17	0.000142768	-9.15e-07
RSU1	0.000142427	-1.15e-05
LOXL1	0.000142365	1.29e-05
PALM2	0.000142251	-9.86e-05
LOC100506271	0.000142228	-8.79e-05
UFM1	0.000142175	-8.41e-06
PTPRJ	0.000142112	-4.08e-05
CHCHD6	0.000142112	-0.000113629
LMO1	0.000141967	-9.93e-05
C1R	0.000141878	-0.000119898
ATP6V1H	0.0001418	-0.000119026
2022-03-02	0.000141723	-6.42e-05
CCNA1	0.000141705	-8.19e-05
CNR1	0.000141672	-2.35e-05
ZDHHC15	0.000141437	-2.88e-05
PTRH1	0.000141159	-9.01e-05
EGLN1	0.000141137	-5.69e-05
DDX54	0.00014108	-9.92e-05
PLAC9	0.000141046	-1.24e-05
ABRAXAS2	0.000141017	-2.76e-05
ANO3	0.00014097	-6.39e-05
CHSY3	0.00014091	-0.000109987
MET	0.000140863	-0.00032801
ANKDD1A	0.000140857	-6.85e-05
ZNF229	0.000140834	1.65e-05
TTC3	0.000140808	-5.71e-05
EHBP1L1	0.000140781	-0.000180963
IQCA1	0.000140767	1.29e-05
UBA52	0.000140625	1.19e-05
MEIS3	0.000140619	-0.000171686
GLP2R	0.00014047	-0.000162026
CCNC	0.000140284	-8.85e-05
FGD1	0.000140183	-0.000140049
KLK7	0.000140095	-0.000132179
RNF215	0.000140077	-9.81e-05
RSPH1	0.000140011	-5.57e-05
CHGB	0.000140004	-0.000174991
SLC9A6	0.00014	-0.000129594
ZNF286A	0.000139889	-2.18e-06
PYGO2	0.000139789	-5.94e-06
CPLX3	0.000139745	-0.000131003
LYPD1	0.000139711	1.87e-05
RCN2	0.000139679	-7.6e-05
EXOC4	0.000139556	6.22e-06
GTF2F2	0.000139462	2.9e-05
VSIG4	0.000139404	-5.08e-05
LOC729683	0.00013936	-6.37e-05
SLC1A4	0.000139298	-2.65e-05
PON3	0.000139277	3.69e-05
TEAD1	0.000139272	-1.04e-05
PPM1E	0.000139084	-8.35e-05
SNRNP27	0.000139014	-6.39e-05
RTBDN	0.000138959	-1.06e-05
CCND3	0.000138945	-5.25e-05
RAB2A	0.000138856	-5.58e-05
HTR7P1	0.000138839	-8.18e-05
NEK6	0.000138751	-3.28e-05
ARHGAP18	0.000138684	6.16e-06
STK17B	0.000138514	-5.82e-05
CEP57	0.000138414	-5.84e-05
PAX8	0.000138316	-0.000177635
CALML3	0.000138249	-0.000111058
ADM5	0.000138124	-6.63e-05
TMEM215	0.000138118	-0.000101908
TRAPPC6B	0.000137781	-6.79e-05
INTU	0.000137765	3.45e-05
APMAP	0.00013767	-0.000140182
ATP6V0A4	0.000137669	-3.41e-05
KIAA1257	0.000137477	-0.00011704
RBM4	0.000137433	-0.000107425
LINC00900	0.000137286	-0.000107344
LRRN2	0.000137274	4.38e-05
NR2E1	0.000137223	-8.63e-05
CNRIP1	0.000137185	-0.00017512
DPYSL3	0.000137166	4.25e-05
CMSS1	0.000136898	-0.000107962
VEZT	0.000136873	-7.95e-05
RASA4CP	0.000136789	-0.000140469
PEG10	0.000136733	-4.18e-06
TRIM27	0.000136718	-7.88e-05
THTPA	0.000136666	-7.82e-05
DISP2	0.000136634	-9.62e-05
SNHG8	0.000136578	-3.23e-05
TXNRD3	0.00013653	-2.53e-05
FAM174B	0.00013647	-5.79e-05
MR1	0.000136454	5.37e-05
SBF2	0.000136393	-4.91e-05
ARID4A	0.00013638	-3.75e-05
TSPYL2	0.00013637	-0.00013038
PTCHD1	0.000136369	-4.29e-05
C3orf33	0.00013636	-0.000113461
SLC29A4	0.000136356	-0.000114505
HMGCS1	0.000136082	-0.000120418
NELL2	0.000136045	-0.000165567
NOV	0.000136019	-0.000136154
CARMIL3	0.000135852	-6.68e-05
XYLT1	0.000135765	-0.000115996
NDC1	0.00013572	-4.36e-05
RELN	0.00013569	-7.3e-05
C22orf39	0.000135682	-0.000107601
MRPS10	0.000135522	-8.13e-05
CTXN1	0.000135519	-5.92e-05
RTN4RL2	0.000135434	-0.000131515
CDK20	0.000135415	-0.000180645
LINGO2	0.000135391	-0.000236989
ZC3H12B	0.000135325	-0.000138209
GSR	0.00013531	-5.85e-05
WDR82	0.000135228	-8.57e-05
CETN2	0.000135215	-2.5e-05
SUB1	0.000135113	-0.000106344
CELF6	0.000135013	-7.48e-05
FAM187A	0.000134968	-0.000140608
ST20	0.000134913	-1.69e-05
MIR7515HG	0.000134831	-6.13e-05
RPA4	0.000134753	-6.13e-05
GPRC5C	0.000134581	-5.13e-07
ARL4A	0.000134548	-0.00017453
TMEM255A	0.000134467	-1.2e-05
FABP3	0.000134368	-9.44e-05
TNR	0.000134217	-6.31e-05
UBE2S	0.000134096	-7.13e-05
DCHS1	0.000133868	-6.71e-05
CACNB3	0.000133819	-0.000218074
HERC4	0.00013381	-3.73e-05
ZC3HAV1	0.000133791	2.51e-05
MYL5	0.000133764	1.29e-05
NUCB2	0.000133754	7.82e-06
FAM126A	0.000133747	-2.55e-05
PITPNM2	0.000133691	-0.000176699
ATRX	0.000133628	-2.56e-05
IFI27L2	0.000133557	3.52e-05
TMEM47	0.000133515	3.42e-05
CHRNA3	0.000133515	3.83e-05
LRRC27	0.000133488	-6.43e-05
DAPL1	0.000133464	6.11e-05
LRP11	0.000133392	-4.35e-05
C1orf220	0.000133374	-7.73e-05
HOMER2	0.000133307	-0.000116622
PLD6	0.00013327	-2.26e-05
CPSF4	0.000133258	-2.23e-05
ZNF580	0.000133241	-5.87e-05
CD8A	0.000133239	-6.96e-05
PIK3R2	0.000133234	-9.95e-05
USP9X	0.000133227	-3.25e-05
EIF4EBP1	0.000133175	9.84e-06
ABHD2	0.00013311	-1.23e-05
ZNRF1	0.000132884	-0.000190488
USP10	0.00013288	-4.27e-05
GRAMD1C	0.000132861	-4.3e-06
SLC24A3	0.000132749	-2.99e-05
FAM133A	0.000132727	-6.34e-05
ANP32E	0.000132665	3.29e-05
UBE2NL	0.000132663	-2.78e-05
LINC00461	0.000132614	-6.65e-05
FAM204A	0.000132579	1.9e-05
CACUL1	0.000132515	-7.06e-05
TOMM34	0.000132504	-1.65e-05
RUNX1T1	0.000132504	-0.000168897
PTBP3	0.000132474	-2.28e-05
RFX2	0.00013223	-3.25e-05
CDC42	0.000132036	-2.07e-05
CASTOR1	0.000131653	4.49e-06
SIN3A	0.000131649	-9.82e-05
KLK5	0.000131587	-8.03e-05
ARF1	0.00013155	-0.000115348
SYNPO	0.000131525	-0.000115883
KLHDC8B	0.000131509	-7.99e-05
ZDHHC24	0.000131372	-1.1e-05
ESD	0.00013134	-6.37e-05
CPSF6	0.000131337	-7.03e-05
BRWD1	0.000131284	-0.000135815
CAMSAP1	0.000131167	-0.000159679
EPB41L4B	0.000131082	-0.000195955
NAT16	0.000130916	-4.99e-05
BTC	0.000130898	-0.00012266
CCL28	0.000130837	-0.000140528
UPP2	0.000130819	-0.000161672
SMPD3	0.000130739	-9.95e-05
PRMT6	0.000130726	-2.22e-05
ELAVL1	0.000130708	-1.66e-05
GUF1	0.00013067	2.24e-07
PLPBP	0.00013064	-2.96e-05
NHLRC1	0.000130609	-4.15e-05
ZNF483	0.000130463	-9.97e-05
FZR1	0.000130372	-7.28e-05
YWHAE	0.000130348	-2.95e-06
NT5C3A	0.000130251	-9.85e-05
FKBP1B	0.000130215	-2.82e-05
ACADL	0.000130201	-6.52e-05
ZWINT	0.00013019	-0.000121932
DMGDH	0.000130142	2.24e-06
TMEM176B	0.000129989	-9.77e-06
SPINT2	0.00012994	-9.12e-05
SRSF12	0.000129926	-0.000109706
DOCK7	0.000129877	4.77e-05
GPALPP1	0.000129854	-4.04e-05
TM2D3	0.000129839	-7.92e-05
BHLHB9	0.000129826	-9.54e-05
FAM171A2	0.000129805	-0.000134357
DNAJC13	0.000129796	-1.94e-05
AUNIP	0.00012975	-0.000203339
SPICE1	0.000129712	-7.37e-05
TERF2IP	0.000129667	-6.47e-05
CFAP73	0.00012965	-8.02e-05
PLCB2	0.000129509	4.11e-05
SLC7A11	0.000129477	1.15e-05
NPDC1	0.00012935	-0.000130107
NT5DC3	0.000129282	-0.000165398
MEGF11	0.000129267	-6.12e-06
MLNR	0.000129245	-3.95e-05
CACHD1	0.000129242	1.59e-05
RASGEF1A	0.000129237	-5.5e-05
FAM86C1	0.000129069	2.36e-05
NDUFB1	0.000129066	-6.67e-05
SMIM14	0.000128979	-6.44e-05
DGKH	0.000128977	4.89e-06
LOC100288911	0.000128938	-8.35e-05
FAM105A	0.000128937	-1.76e-05
TENM4	0.000128932	-0.000171322
RDM1	0.000128929	-3.15e-05
YJEFN3	0.000128899	-6.57e-05
HNRNPH2	0.000128891	-7e-06
DAB1	0.000128794	-4.44e-05
PRICKLE2	0.00012878	-0.000165259
DCAF7	0.000128745	-3.41e-05
MYCBP2	0.000128683	-0.000205914
LINC00158	0.000128556	-2.32e-05
WBP11	0.000128544	1.52e-05
PTGES	0.000128295	-6.23e-05
N4BP2	0.000128253	-0.000120454
KIAA1143	0.000128216	1.7e-06
LRRC2	0.000128188	-0.000144288
ACKR1	0.000128125	-0.000127734
RALA	0.000128091	-9.33e-06
METTL26	0.000128036	-8.75e-05
RAN	0.000128015	-6.89e-05
DHX58	0.000128012	-2.85e-05
LARGE1	0.000128007	-8.49e-05
PCOLCE2	0.000128001	-3.6e-05
ICE1	0.000127996	-0.000115396
C9orf16	0.000127912	-0.000142588
RIPK2	0.000127895	-3.51e-05
PPP1R9B	0.000127842	-9.71e-05
TAF9B	0.00012773	3.61e-05
LRRC57	0.000127715	-0.000127585
PCDHGC3	0.000127713	4.22e-05
EBP	0.000127679	-8.04e-05
HPCA	0.000127676	-6.72e-05
APBB1IP	0.000127675	2.53e-05
SLC17A7	0.000127665	-0.000138694
ANKRD20A11P	0.00012762	-0.000117537
STARD3NL	0.000127609	4.09e-06
ENTPD6	0.000127602	-0.00011365
COL10A1	0.000127588	-0.00014449
CNN3	0.000127548	4.02e-05
TMED10	0.000127535	-3.42e-05
SLC2A10	0.0001275	3.03e-05
NKIRAS1	0.000127496	-5.53e-05
CD86	0.000127411	-4.9e-05
RAB9B	0.000127409	-0.000104969
UBXN2B	0.000127381	-0.000153529
TMEM254	0.000127347	-3.56e-06
TMSB15A	0.000127302	-7.57e-05
ARHGEF26-AS1	0.0001273	-4.69e-05
PELI1	0.00012722	-2e-05
PSD	0.000127205	-0.000131547
EMX2OS	0.000127186	-0.000111705
M6PR	0.000127153	-2.75e-05
SLC22A9	0.000127145	-0.000256012
MCCC2	0.000127077	-1.8e-05
HIGD2B	0.000127058	-4.03e-05
RAB8B	0.00012697	7.98e-06
SLC9A2	0.000126929	-7.23e-05
FAM19A1	0.000126914	-0.000167515
RIOX1	0.00012687	-5.1e-05
FLVCR1	0.000126776	2.04e-05
PPFIA2	0.000126749	-9.21e-05
DPP6	0.000126713	-0.000115684
TMEM164	0.000126703	-5.5e-05
TSHZ2	0.000126701	-0.000166044
ADORA2B	0.000126684	-6.85e-05
RNF7	0.000126655	-1.38e-05
PPP1R42	0.000126615	-2.38e-05
SMIM30	0.00012657	5.02e-05
TBPL1	0.000126565	-0.000134184
C5orf49	0.000126555	-2.56e-05
TLDC1	0.000126532	1.18e-05
SLC5A3	0.000126482	-7.72e-05
TMEM159	0.000126472	1.84e-05
SERP1	0.000126409	-5.91e-05
PPAT	0.000126383	-0.00012986
TRAPPC2L	0.000126314	3.88e-06
IRX5	0.000126305	-3.9e-05
LACTB	0.000126289	-2.91e-05
TMEM100	0.000126277	5.05e-06
SLC15A2	0.00012627	1.86e-06
REV3L	0.000126221	-9e-05
PPP1R32	0.000126151	-2.67e-05
CEBPZOS	0.000126078	-2.06e-05
CNTN3	0.000126075	-0.000118637
SPHKAP	0.000125991	-2.52e-05
AGPAT1	0.000125988	-6.42e-05
CALB1	0.000125952	-2.36e-05
AKAP13	0.000125909	-0.000201958
HGSNAT	0.000125904	-3.31e-05
RAB39B	0.000125878	-2.71e-05
RNASE6	0.000125743	-5.96e-06
SCARA5	0.000125712	-9.81e-05
MAOA	0.000125652	2.49e-05
C1orf53	0.000125537	-0.000125349
ATF7IP2	0.00012536	-0.000158953
NTSR2	0.000125348	4.6e-05
MAPRE3	0.000125343	-2.87e-05
ARMCX2	0.000125317	-0.000113252
2022-09-11	0.000125182	-4.29e-05
CCDC28A	0.000125054	-6.9e-05
HHIPL1	0.000125024	1.16e-05
DCAF5	0.000125005	-0.000105088
SGPP1	0.000125	-9.15e-06
SIRPA	0.000124911	-0.000190571
SOX11	0.000124835	3.37e-05
RFK	0.000124813	-5.12e-05
RBM15B	0.000124438	-0.000141053
FHOD3	0.000124406	-9.8e-05
SP5	0.000124401	-4.65e-05
YWHAEP1	0.000124329	6.85e-06
RAPH1	0.000124311	-7.34e-05
ASH1L-AS1	0.000124265	-9.56e-05
PDGFD	0.000124227	-0.000160272
SLC6A15	0.000124202	-1.87e-05
ZNF589	0.000124183	-5.19e-05
PPM1J	0.000124178	-0.000162556
CDC42BPB	0.000124149	-9.44e-05
C2orf81	0.000124011	-0.000111243
RANBP3L	0.000123959	-2.32e-05
MGEA5	0.000123889	-1.97e-05
CSPG5	0.000123825	-4.51e-05
CAPRIN2	0.000123812	-2.23e-05
RAB8A	0.000123752	2.09e-05
HOPX	0.000123731	-0.000215329
PSMD8	0.000123702	-8.38e-05
RPP30	0.000123599	7.53e-06
FBLN2	0.000123543	-1.6e-05
FIBIN	0.000123521	3.32e-06
ZNF674	0.000123486	-4.17e-06
ZNF391	0.000123485	-0.000100884
TMEM91	0.000123463	-4.64e-05
CXADRP2	0.000123448	-2.02e-05
LIN7C	0.000123417	-2.46e-05
FAM213B	0.000123385	-8.93e-05
SCOC	0.000123384	-2.26e-05
IGFN1	0.00012335	1.58e-05
CPLX2	0.000123348	-0.000152406
SLC35F2	0.000123326	-7.82e-06
PACS1	0.000123314	-3.35e-05
HMGN1	0.000123311	8.48e-06
RYR1	0.000123246	4.75e-05
EGR4	0.000123207	-5.94e-05
SPIN1	0.000123188	-0.000137291
LOC728989	0.000123058	-0.000124788
DGKB	0.000123048	-0.000110597
KRBOX4	0.000122979	-4.43e-05
TCTE1	0.000122954	-9.16e-05
NAMPT	0.000122873	2.36e-05
TOR1A	0.000122857	-0.000106708
OAS1	0.000122748	-3.49e-05
TSEN34	0.000122704	-2.53e-05
RFX3	0.000122702	-0.00014912
GUCY1A1	0.000122671	-9.48e-05
SLC6A16	0.000122661	-7.25e-05
COP1	0.000122618	-0.000153687
WDR44	0.000122579	2.15e-05
LGR4	0.000122508	-3.14e-05
GMIP	0.000122496	-2.01e-05
B4GAT1	0.000122402	-0.000108338
EXOC5	0.000122362	3.12e-05
VSTM2L	0.000122359	-0.000104857
PTCH1	0.000122309	-5.53e-05
BMPR2	0.000122222	-0.000100017
FAM9B	0.0001221	-4.75e-05
SESN3	0.000122072	1.18e-05
GNG12	0.000122029	3.74e-05
AMZ1	0.000121937	2.13e-05
GABRE	0.000121886	-7.51e-05
STRN3	0.00012188	-5.05e-05
HNMT	0.000121878	-1.66e-05
TMEM126B	0.000121814	5.63e-06
NACC1	0.00012181	-4.96e-05
PGBD5	0.000121682	-0.000195853
TMEM238	0.000121611	1.65e-05
VPS37D	0.000121502	-7.34e-05
OBSCN	0.00012149	7.47e-08
USP18	0.000121442	-4.97e-05
FOLR1	0.000121366	1.45e-05
KRTAP17-1	0.000121329	-5.85e-05
PSMB2	0.000121284	-2.31e-05
TMEM54	0.000121222	-0.000115615
ITPRIPL2	0.000121204	1.2e-05
RNF38	0.000121164	-6.04e-05
DNAH7	0.000121065	-4.41e-05
GDAP1	0.000121037	-3.54e-05
RIMS1	0.000120991	-0.000137058
GPR6	0.000120973	-6.3e-05
TIMM8B	0.000120876	4.58e-05
OCRL	0.000120842	-8.31e-05
2022-09-03	0.000120829	-9.87e-05
EIF3M	0.000120762	-3.07e-05
PABPC1L	0.000120762	-2.96e-05
DPY19L3	0.000120633	5.21e-06
AHDC1	0.000120592	-6.08e-05
CD200	0.000120561	-0.000137703
LIMK2	0.000120479	-3.42e-05
SLC39A4	0.000120445	-0.000132401
RAMP1	0.000120388	-3.26e-05
HACD4	0.000120384	3.07e-05
B3GNT4	0.000120333	-0.000131176
CLUL1	0.000120307	-0.00014703
FARSB	0.000120203	-7.14e-05
PDE4DIP	0.000120185	-0.00013253
MFSD4A	0.000120157	-0.000205128
F3	0.000120151	7.43e-06
TEKT2	0.000120142	-6.69e-05
PTPRN2	0.000120093	1.55e-07
PSTK	0.000120078	-0.000100189
DPF1	0.000120036	-0.000104534
ZNF883	0.000120012	2.99e-05
PUSL1	0.000120004	-9.16e-05
STON2	0.000119914	3.85e-05
GRM1	0.000119906	-9.86e-05
LINC00950	0.000119769	-0.000139575
CYS1	0.000119719	-0.000176546
NELL1	0.000119674	-0.000259427
RASL10A	0.000119656	-0.000124102
PARD3	0.00011965	1.14e-05
RGS18	0.000119575	-4.46e-06
BCL2	0.000119545	-8.66e-05
SMAD2	0.000119527	-7.16e-06
DOK5	0.000119481	-9.9e-05
PSMD13	0.000119458	-4.21e-05
NOTCH2	0.000119439	-6.73e-05
ARMC2	0.00011937	-2.62e-05
PLXDC2	0.000119318	5.1e-05
WIF1	0.000119307	-7.9e-05
ELMO2	0.000119248	-5.59e-05
VIM	0.000119103	-5.43e-05
FGFR3	0.000119095	-3.8e-05
PRR5	0.000119071	5.45e-05
RNF157-AS1	0.000119048	-1.86e-05
PIK3AP1	0.000119021	-5.1e-05
NDFIP1	0.000118996	-3.94e-05
TTC23L	0.000118988	-1.28e-05
SSR4P1	0.000118981	-3.81e-05
NSUN6	0.000118979	-7.28e-05
PTPRS	0.000118962	-2.95e-05
KMT5A	0.000118944	-1.17e-05
SLC2A14	0.000118909	-5.83e-05
PAFAH1B3	0.000118904	-3.35e-05
FAM110B	0.0001189	-0.00010568
TNS3	0.000118822	-5.21e-05
APTR	0.000118813	-4.67e-05
FAM20B	0.000118725	-2.59e-05
VSIG10L	0.000118631	2.38e-05
HCST	0.000118535	5.48e-05
TLN2	0.00011849	-0.000146889
CCDC103	0.000118482	-4.01e-05
LGALS3	0.000118454	-0.000118477
TRIM15	0.000118417	-5.46e-05
CASD1	0.000118402	-3.7e-05
NR4A3	0.000118246	-2.81e-05
ANK2	0.000118237	-6.14e-06
P2RY12	0.000118212	1.92e-05
WDR25	0.000118143	-5.77e-05
TMEM234	0.000118126	-4.75e-05
ARHGEF33	0.000118126	-7.86e-05
GTF2IRD2	0.000118116	-6.3e-05
ILDR2	0.000118089	-0.000106617
DLGAP4	0.000118023	-8.66e-05
PLCH2	0.000118021	-0.000133388
CYP4X1	0.000117997	-0.000165
PTDSS1	0.000117948	-6.23e-05
MTMR3	0.000117925	-3.18e-05
ARPC5	0.000117919	2.24e-05
IFT52	0.000117716	3.07e-05
IFT20	0.0001177	-1.68e-05
ENY2	0.000117587	1.88e-05
APOE	0.000117547	1.59e-05
RAPSN	0.000117534	-9.96e-06
MTMR1	0.000117499	-0.000178024
SLC30A3	0.000117479	-0.000250131
BCL9	0.000117414	-0.000107304
DTD1	0.000117381	-4.53e-05
ZNF608	0.000117375	4.68e-06
MYCNOS	0.000117307	1.5e-05
DRC1	0.000117296	-0.000122041
GUCY1B1	0.000117193	-2.76e-05
BTBD9	0.00011719	-0.000137445
RYR3	0.000117189	4.07e-05
MERTK	0.000117037	-3.96e-05
MID1	0.000117033	-5.95e-05
CLDN10	0.00011695	-0.000103729
CDC5L	0.000116911	-0.000107555
OPRM1	0.000116878	3.24e-05
ALDH9A1	0.000116826	1.91e-05
CACNG3	0.000116823	-0.000146089
MSL1	0.00011678	-1.58e-05
FBXO3	0.000116775	-3.56e-05
ERICH2	0.000116763	-2.37e-05
FYB1	0.000116748	3.62e-05
ADRB2	0.000116746	1.9e-05
HILS1	0.000116708	-2.99e-05
RGS8	0.000116622	3.06e-05
SPIDR	0.000116603	-0.000210364
ZNF26	0.000116509	-0.000115096
P2RY13	0.000116394	2.36e-05
NAT10	0.000116115	-3.47e-05
WDR54	0.000116045	-9.17e-05
GTF2H3	0.000115996	-2.29e-06
TRNT1	0.000115938	-6.91e-06
KCTD21	0.00011582	3.64e-05
GSTM1	0.000115783	-4.81e-06
DLGAP3	0.000115762	-7.39e-05
RNF2	0.000115694	-0.00010155
SLC1A2	0.000115598	-8.3e-05
FAM161B	0.000115582	-1.21e-05
NUPR1	0.000115577	6.87e-05
TNKS2	0.000115484	2.59e-06
ZNRF2	0.000115429	-3.12e-05
2022-03-01	0.000115381	-3.19e-05
KLK10	0.000115349	1.24e-06
NRL	0.000115154	-2.73e-05
TADA1	0.00011511	-1.9e-05
ZNF727	0.000115081	-3.32e-06
EGR3	0.000115075	-0.000126805
UBE2E2	0.000115063	-0.000114734
SH3BGR	0.000114898	-3.03e-05
GPC5	0.000114837	1.94e-05
CSNK2A1	0.000114818	1.54e-05
CCDC59	0.000114779	-6.12e-05
MAOB	0.000114727	4.09e-05
MILR1	0.000114718	2.21e-05
LINC00842	0.000114713	-3.73e-05
SOX4	0.00011466	-5.21e-05
CGREF1	0.000114646	-9.84e-05
CUL4B	0.0001146	-1.68e-05
MSH3	0.000114592	-2.55e-05
CHL1	0.000114564	-0.000120547
FOXG1	0.000114523	-0.000107949
HTR7	0.000114493	-1.94e-05
WDR77	0.000114441	-7.45e-05
MFSD12	0.000114414	-3.47e-05
SLAMF7	0.000114411	-3.69e-05
BMP2K	0.000114389	4.3e-05
AK8	0.000114349	1.59e-05
BLNK	0.000114338	1.54e-05
DGKA	0.00011417	-0.000169523
GMFB	0.000114124	-8.35e-05
RNF149	0.000114097	-8.65e-05
CA10	0.00011401	-0.000132586
ZMAT1	0.000113945	6.77e-05
VANGL2	0.000113943	2.16e-05
PRR14L	0.000113861	-2.07e-06
MEG8	0.000113827	-5.95e-05
FAM220A	0.000113798	-0.000152949
NAV1	0.000113793	1.66e-05
FAM182B	0.000113786	-9.88e-05
DNAJC10	0.000113699	1.22e-05
HSPB11	0.000113655	-8.3e-05
AQP4	0.000113609	5.29e-05
CLEC9A	0.000113606	-8.64e-06
FIBCD1	0.000113533	-2.56e-05
UHMK1	0.000113494	2.81e-05
GMDS	0.000113416	-5.18e-05
C16orf89	0.000113381	-2.55e-05
YWHAB	0.000113367	-0.000130408
FAM212B	0.000113295	-0.000153923
CTSO	0.00011326	5.37e-05
UROS	0.00011324	-7.16e-05
CD84	0.000113154	1.79e-05
BTG3	0.000113145	1.02e-05
MARK1	0.000113074	-9.29e-05
SNTG2	0.000113038	-3.35e-05
CAMK2N1	0.000113037	-0.000179416
CLINT1	0.000113033	1.73e-05
EID2B	0.000112925	-8.83e-05
BCL2A1	0.000112903	-1.5e-05
PDGFRA	0.000112868	2.24e-05
INTS6	0.00011283	5.79e-06
UBE2R2	0.000112731	-7.42e-06
CSNK1D	0.000112635	-1.28e-05
UNC13A	0.00011263	-0.000156676
NPHP1	0.000112622	-2.42e-05
MLLT3	0.000112616	-3.75e-05
CELF4	0.000112559	-0.000137352
LRP1B	0.000112519	-1.35e-05
RHPN2	0.00011245	1.5e-05
CXADRP3	0.000112423	-2.74e-05
NUDT21	0.000112283	1.94e-05
CISH	0.00011228	-6.16e-05
MLEC	0.000112258	1.81e-05
GLI3	0.000112227	3.3e-05
EXOC3-AS1	0.000112223	-7.35e-05
TAMM41	0.000112057	-5.57e-05
PPIL6	0.000111981	-6.97e-05
THRB	0.000111978	-0.000111639
P2RX2	0.000111916	-9.13e-05
CAVIN3	0.000111894	-4.78e-05
RAB12	0.000111872	-9.5e-05
GPAM	0.00011185	-1.15e-05
NCBP2	0.000111748	2.93e-05
BCR	0.000111745	-7.39e-05
DNAJC9	0.000111731	-5.11e-05
PUM1	0.000111724	-9.03e-05
NLGN2	0.000111683	-4.46e-05
SIRPG	0.000111668	-9.04e-05
MRE11	0.000111557	2.74e-05
MAPRE2	0.000111507	2.17e-06
SHISAL1	0.000111499	-0.000128293
ZNF541	0.000111484	-0.000220204
METTL1	0.00011134	-2.67e-05
BEX2	0.00011134	-0.000151731
HSPA14	0.000111235	-7.55e-05
SUMO2	0.000111162	-9.6e-05
SLC41A2	0.000111127	-5.58e-05
UBE2N	0.000111112	-8.74e-05
CEP89	0.000110984	3.96e-06
MAN1B1-AS1	0.000110979	5.96e-06
NWD2	0.000110918	-0.000144575
SMAP1	0.000110882	-9.02e-05
SOX9-AS1	0.000110874	3.41e-05
SEC63	0.000110839	2.12e-06
TFPT	0.000110823	-6.59e-05
BDKRB2	0.000110781	-0.000114651
GPNMB	0.000110778	-9.08e-05
PCDH20	0.000110764	-4.84e-05
PDGFC	0.000110714	-4.04e-05
DGKG	0.000110681	-8.23e-05
DNAJC24	0.000110646	1.24e-05
BRD3OS	0.000110646	-0.000143818
RAB11FIP1	0.000110632	-0.00013514
SLC30A9	0.000110597	-2.32e-05
MT2A	0.000110576	2.36e-05
COL8A2	0.000110508	5.12e-06
GPR19	0.00011042	-1.71e-05
ADIPOR1	0.000110418	1.1e-05
FABP5	0.000110359	6.19e-05
FGGY	0.000110348	3.72e-05
STOX1	0.000110339	-9.11e-05
ZNF219	0.000110318	-5.35e-05
KLF8	0.000110281	1.99e-05
TMEM246	0.000110238	-9.46e-05
RND3	0.000110234	-9.45e-05
IL12RB2	0.00011023	-0.000135863
MOB3A	0.000110205	6.77e-06
ZFAND5	0.000110144	-8.38e-06
HDC	0.000110111	-5.54e-05
PANK2	0.0001101	-0.000171466
SLC52A2	0.000110062	-3.36e-05
DDAH2	0.000110053	8.34e-05
DUSP18	0.000110042	9.14e-06
SFPQ	0.000110014	-9.01e-06
PLAA	0.000109986	-6.15e-05
GPR137B	0.000109972	7.94e-06
CSF1R	0.000109927	6.08e-05
CLVS1	0.0001099	-5.79e-05
AP5S1	0.000109898	7.76e-06
TUB	0.000109862	-0.00019177
CAMLG	0.000109827	-6.96e-05
ARL16	0.000109778	-7.39e-05
HDGFL1	0.000109749	-3.14e-05
ATP6V1C1	0.000109738	-0.00011059
ZNF764	0.000109733	-5.25e-05
CDC42P3	0.000109624	-1.51e-05
DDN	0.000109575	-0.000112044
TMEM181	0.000109551	-4.27e-05
SH3RF3	0.000109503	-0.00011197
PLPP4	0.00010949	6.24e-06
EZR	0.000109475	6.02e-05
CHST1	0.000109366	-0.000122426
USP11	0.000109309	-0.000101886
MAP4K3	0.000109293	-8.24e-05
FERMT2	0.000109236	8.64e-05
DUSP9	0.000109233	-3.51e-05
SRI	0.000109204	9.37e-06
TRIM17	0.000109194	-6.75e-05
CDC42EP4	0.000109184	-2.1e-05
LOR	0.000109162	-6.79e-05
SUZ12P1	0.000109156	-6.41e-05
C1QTNF2	0.000109089	-0.000105794
C8orf34	0.000109079	-5.25e-05
RAB7A	0.000109008	3.23e-05
SNCA	0.000108993	-0.000135646
GRB2	0.000108884	-0.000108249
SLC2A12	0.000108866	6.29e-06
ORAI2	0.000108845	-4.54e-05
TMEM198	0.000108766	-0.000162801
PRR36	0.000108761	-4.1e-05
EMX2	0.000108734	-9.43e-05
GSS	0.000108711	-5.85e-05
CHPF2	0.000108616	-8.7e-05
TIAM1	0.000108533	-0.000130494
CCDC65	0.0001085	-4.74e-05
CCR1	0.000108446	1.83e-05
CTBP2	0.000108445	-2.78e-06
TTL	0.000108401	4.7e-06
APPL2	0.000108348	3.4e-05
TRIL	0.000108347	7.19e-06
TMEM170A	0.000108343	3.32e-05
C2orf70	0.000108308	-4.66e-05
CLEC2D	0.00010827	3.93e-05
MED29	0.000108213	-6.08e-05
TCEA3	0.000108213	1.78e-05
MTOR	0.000108194	-6.86e-05
CCNY	0.000108145	-2.88e-06
SIDT1	0.000108062	-0.000133663
ADH5	0.000108034	1.17e-05
SIMC1	0.000108016	-9.75e-05
CBX1	0.000107986	1.9e-05
FIGNL2	0.000107979	-0.000133888
DLG3	0.000107964	-0.000112619
CYB5R3	0.000107906	5.57e-05
DAP3	0.000107896	-3.65e-06
WASF1	0.000107896	-0.000106033
GGCX	0.000107896	-7.85e-05
IFI27L1	0.000107895	3.02e-06
SNRPD3	0.000107877	2.21e-05
DLG2	0.000107824	-0.000116517
MAP6	0.000107788	-2.61e-05
HAUS3	0.000107662	-5.47e-05
PLA2G15	0.00010764	-7.79e-05
SLC16A8	0.000107635	3.31e-05
CRIM1	0.000107591	-1.84e-05
VASN	0.000107576	-0.00013583
MAP3K5	0.000107502	-9.29e-05
TOM1L1	0.000107502	-5.48e-05
GLIS2	0.000107502	-2.22e-05
YDJC	0.000107434	-0.000114422
PRNP	0.000107388	-0.00014339
C17orf97	0.000107357	-2.01e-05
CYP4Z1	0.000107337	-0.000112665
PCDH18	0.000107336	-6.16e-05
EXD2	0.000107305	3.62e-06
PDIA3P1	0.000107275	3.54e-05
DKK3	0.000107247	-6.78e-05
CRSP8P	0.000107186	-9.69e-05
CORO1A	0.00010713	-0.000158098
FAM24B	0.000107107	-0.000111896
TRIO	0.000107066	-0.000199125
SHANK1	0.000106998	-0.000142775
EPHX1	0.00010697	5.87e-06
LY86	0.000106815	3.52e-05
JMJD7	0.000106783	-6.12e-05
KCNIP4	0.000106747	-0.000139473
BCAN	0.000106726	-1.29e-05
RIOX2	0.000106638	6.39e-05
SAP30BP	0.000106536	-9.8e-05
MAPK8IP1	0.000106407	1.43e-05
TNIK	0.000106364	1.42e-05
WDFY4	0.000106359	2.43e-05
DRD2	0.000106343	4.42e-05
RCC1	0.00010623	-1.85e-05
ZNF71	0.000106157	-9.39e-05
KLF16	0.000106137	1.56e-07
TTC1	0.000106059	-8.07e-06
RNGTT	0.000106038	-7.37e-06
DSP	0.000106018	-0.000140345
NEUROD2	0.000105993	-0.000140781
BABAM2	0.000105944	-0.000100798
KCNQ1	0.000105859	9.05e-06
CABCOCO1	0.00010584	-3.09e-05
BOD1	0.000105833	-1.14e-05
ATG12	0.000105792	1.1e-05
SSBP4	0.000105741	-7.85e-05
SLC50A1	0.000105658	-4.11e-05
C10orf88	0.000105639	-2.5e-05
ZNF280B	0.000105589	-5.11e-05
GLI1	0.00010555	-3.04e-05
CEP170B	0.000105524	-0.000154985
PJA1	0.000105392	-9.4e-05
RAC2	0.000105354	-3.58e-05
KCMF1	0.000105113	-6.94e-05
NTNG2	0.000105104	-9.24e-05
MGP	0.000105087	-0.000189004
ABCB6	0.000105025	-1.97e-06
IPMK	0.00010502	-2.65e-05
POMZP3	0.000104948	-3.9e-05
SRD5A3	0.000104828	-3.29e-05
DPYSL4	0.000104764	-0.000113302
RAP1B	0.000104702	5.65e-05
SDC3	0.000104628	3.41e-05
LSM4	0.000104623	-8.11e-05
ZNF215	0.00010448	-0.000141776
FEZF2	0.000104425	-0.000119044
PAXBP1-AS1	0.000104398	-5.63e-05
ATE1	0.000104301	-1.77e-05
TRAPPC5	0.000104236	-4.93e-05
SHANK3	0.000104131	-0.000108174
CACNG4	0.000104123	3.29e-05
TUBA3FP	0.000104068	-9.38e-05
CSNK1G3	0.000104048	-1e-05
NEDD4L	0.00010401	-7.31e-05
OTUD6B	0.000104005	4.66e-05
VCP	0.000103971	-2.7e-05
NRG3	0.000103904	-0.000173302
ST6GAL2	0.000103902	-0.000151769
DCC	0.000103861	-4.74e-05
CFP	0.000103843	-6.54e-05
DIRC2	0.000103841	2.57e-05
CPEB2	0.000103824	-8.67e-06
FABP5P3	0.000103817	5.7e-05
HSDL1	0.000103788	-5.19e-06
NBN	0.000103758	-1.19e-05
ADGRA3	0.000103693	2.43e-05
UBL5	0.000103685	-1.69e-06
SLCO1C1	0.000103666	-7.04e-05
USP25	0.000103632	-0.000151553
HSD11B1L	0.000103626	-0.000136028
ENOX2	0.000103574	1.9e-05
KLHL36	0.00010357	-0.000102792
ZDHHC12	0.000103525	-2.15e-06
SLC16A11	0.000103492	-4.18e-05
TRPV2	0.00010347	-6.83e-05
LRRC37B	0.000103469	-4.94e-06
SLC17A8	0.00010343	7.66e-05
MGAT4B	0.000103402	-0.000127429
OXTR	0.000103308	4.89e-05
DNAH9	0.00010325	1.83e-06
CARM1	0.000103205	-4.24e-05
FZD8	0.000103203	-3.34e-05
NLGN3	0.0001032	3.03e-05
FAM86B3P	0.00010315	-7.44e-07
S100A16	0.000103134	3.19e-05
GOLT1A	0.000103103	4.71e-05
PDE3A	0.000103081	2.14e-05
RRAGD	0.000103071	-0.000109577
INSM1	0.000102988	-0.000111198
CABP7	0.000102981	-3.06e-05
ARVCF	0.00010296	-0.000110863
BTG1	0.0001029	-3.2e-05
CYBB	0.000102882	5.15e-05
LOC105374952	0.000102858	-7.89e-05
POMK	0.000102854	-8.97e-05
THNSL1	0.000102841	-4.26e-05
CLIC6	0.000102819	-4.77e-05
EIF2AK4	0.000102792	-1.07e-05
EPHA4	0.000102781	-0.000180222
SIDT2	0.000102737	-2.38e-05
WDR6	0.00010272	-2.3e-06
E2F3	0.000102692	-4.18e-05
GPR179	0.00010263	-2.63e-05
RBFA	0.000102601	-6.15e-05
ISOC1	0.000102579	6.89e-05
ASS1	0.000102576	-0.000125939
STX1A	0.000102533	-0.000204155
ZIC5	0.000102527	-7.46e-05
RIPK1	0.000102515	-2.01e-05
ROCK1P1	0.000102496	7.73e-06
TSPAN11	0.00010248	-4.88e-05
ZNF254	0.000102463	-2.52e-06
SOX9	0.000102462	2.02e-05
RFPL3S	0.000102436	-0.000116338
LOC105379807	0.000102432	-3.11e-05
GRAMD4	0.000102429	-0.000145985
COPZ1	0.000102424	2.34e-06
TCTN1	0.000102379	7.1e-06
CALU	0.000102333	2.07e-05
HNRNPLL	0.000102295	-4.01e-05
PACRGL	0.000102282	-1.21e-05
OST4	0.000102162	6.27e-05
ARGLU1	0.000102151	4.77e-06
ACVR2B	0.000102112	-8.11e-05
XRCC5	0.000102052	-1.53e-06
SPIN4	0.000102008	-2.27e-05
MFSD6	0.000102004	-3.98e-05
SLC4A4	0.000101986	1.04e-05
SMAD1	0.000101972	2.31e-05
NIPSNAP3A	0.000101927	-3.21e-05
LINC02470	0.000101905	-7.71e-05
EFCC1	0.000101898	-7.08e-05
DCAF15	0.000101845	-8.91e-05
B4GALT2	0.000101836	-8.31e-05
KDM2A	0.000101832	-6.56e-06
FXN	0.000101828	2.07e-05
DYNLL1	0.000101822	-4.72e-05
GSTM3	0.000101767	-3.37e-07
C1orf226	0.000101744	-3.01e-05
GYG2	0.000101722	-3.38e-05
MZT2A	0.000101717	-7.37e-05
MLC1	0.000101688	3.08e-06
BBOX1	0.000101635	1.29e-06
ME2	0.000101619	1.47e-05
TIMP1	0.000101608	3.44e-05
BLCAP	0.000101604	-7.29e-05
IRS2	0.000101561	4.32e-06
PCLO	0.000101533	-0.000153346
SLC26A11	0.000101497	-3.89e-05
KIF2A	0.000101434	-2.19e-05
MFN1	0.000101421	2.4e-06
CLBA1	0.000101333	-0.00013649
TTPA	0.000101275	4.83e-05
DENR	0.000101248	-7.78e-05
LSM3	0.000101211	-1.36e-06
CABIN1	0.000101196	-7.48e-05
ZMYND11	0.000101167	2.74e-05
CAPG	0.000101136	6.08e-05
RSC1A1	0.000101117	-2.61e-05
TTC9B	0.000101095	-0.000167477
KIF26B	0.000101092	-4.17e-05
PALM	0.000101073	-8.8e-05
PAPLN	0.000101072	-2.24e-05
ZNF286B	0.000101066	-1.59e-05
TMOD3	0.000101051	3.16e-05
S1PR1	0.000101011	5.69e-05
MORN3	0.000100999	-7.52e-05
BCCIP	0.000100974	3.96e-05
WDR7	0.000100934	-9.15e-05
MRAS	0.000100917	-7.19e-05
GDI1	0.000100902	-6.67e-05
DENND6B	0.000100794	-2.52e-05
ABI1	0.000100734	-0.000107603
TSPAN18	0.000100681	5.68e-05
C3orf38	0.00010058	-4.51e-05
SEC61B	0.00010058	3.25e-05
CDK17	0.000100572	-1.53e-05
UCHL1	0.000100433	-0.000105955
CCDC8	0.000100404	3.72e-05
APCDD1	0.000100397	4.18e-06
GOLM1	0.000100341	-0.000102621
CCNF	0.00010033	-0.000125525
MDGA1	0.00010032	6.44e-08
PHF13	0.000100291	-0.000101082
UBE2B	0.000100291	-9.64e-05
PABPC1L2B	0.000100241	-5.32e-05
EFNB1	0.000100217	-1.21e-06
ATL1	0.000100217	-9.5e-05
TNFRSF13C	0.000100169	4.34e-06
RNASET2	0.000100155	2.48e-05
FOXK2	0.000100153	1.81e-07
ACAP3	0.000100139	-7.94e-05
PRAF2	0.000100072	1.57e-05
SCMH1	0.000100055	-2.75e-05
EXOC1	0.000100042	-3.27e-05
CDC37L1	0.000100006	-8.35e-05
OGG1	0.0001	-0.000108583
MLIP	0.0001	-0.000221923
SNAP29	9.99e-05	-7.16e-06
GOLGA3	9.99e-05	-3.16e-05
TNFAIP2	9.99e-05	-2.47e-05
LDOC1	9.99e-05	-9.09e-05
TPTE2P1	9.99e-05	-0.000211914
GPRIN2	9.98e-05	5.26e-05
WTIP	9.98e-05	-3.37e-06
ICAM3	9.98e-05	5.81e-06
SKAP2	9.97e-05	-8.37e-05
TIGD7	9.97e-05	-4.2e-05
CCDC191	9.96e-05	6.11e-05
TMEM51	9.96e-05	-2.62e-05
ZNF572	9.96e-05	2.62e-05
CHP1	9.95e-05	-3.67e-05
ST6GALNAC6	9.95e-05	-9.75e-05
KIAA1191	9.95e-05	-0.000138956
NUP50	9.94e-05	-3.22e-05
SELENBP1	9.94e-05	3.74e-07
NXN	9.94e-05	3.27e-05
TECPR2	9.94e-05	-6.3e-05
GNAZ	9.93e-05	-0.000100059
SYT7	9.93e-05	-4.91e-05
SEZ6L	9.93e-05	-2.36e-05
NIFK	9.93e-05	-8.06e-06
TMEM8B	9.93e-05	-0.000203406
SEC23IP	9.93e-05	-1.35e-05
FAM212A	9.92e-05	8.87e-06
SCYL2	9.92e-05	-1.73e-05
ZFP36	9.91e-05	1.11e-05
CDKAL1	9.9e-05	-2.59e-06
CAMK2A	9.9e-05	-0.00022808
LSM12	9.9e-05	-2.86e-05
TTPAL	9.89e-05	-9.39e-05
NEURL1	9.89e-05	-0.000168605
PPP1R1A	9.89e-05	1.55e-05
ZG16B	9.89e-05	-4.49e-05
TACR2	9.89e-05	-1.95e-05
PAK1IP1	9.89e-05	-2.23e-05
EPS15L1	9.88e-05	-5.51e-06
RASAL2	9.87e-05	-0.000161984
DBN1	9.87e-05	-8.82e-05
AZIN1	9.86e-05	-0.000117724
SPRED1	9.85e-05	-1.59e-05
CAPZA2	9.85e-05	-6.56e-05
MPEG1	9.85e-05	4.56e-05
MPV17L2	9.84e-05	-7.78e-06
ARF3	9.84e-05	-0.000104255
TM2D2	9.84e-05	-5.05e-05
PTPN13	9.84e-05	-4.73e-05
NPNT	9.84e-05	-1.35e-05
TEAD3	9.84e-05	-6.64e-06
RNASEH2C	9.83e-05	8.17e-06
LINC00319	9.83e-05	-1.79e-05
SCUBE2	9.83e-05	4.6e-06
DNAJC8	9.83e-05	9.32e-06
FAAH2	9.83e-05	-0.000124543
DNAH12	9.82e-05	4.72e-05
UBR5	9.82e-05	2.04e-05
UBE2Q1	9.82e-05	-0.000125965
SPDL1	9.82e-05	2.5e-05
POTEF	9.81e-05	1.42e-05
CYFIP2	9.81e-05	-8.97e-05
CORO1C	9.8e-05	-1.58e-05
DOK1	9.79e-05	2.58e-05
VPS13A	9.79e-05	-0.000143538
NKD2	9.78e-05	-7.88e-05
RAB40B	9.78e-05	-1.35e-05
FRY	9.78e-05	-7.9e-05
EIF2AK2	9.77e-05	-3.22e-05
DOC2A	9.77e-05	-0.000169798
RTN4R	9.76e-05	-0.000173285
ACTR3	9.76e-05	1.47e-05
TMEM74	9.75e-05	-8.56e-05
NPY5R	9.74e-05	-1.1e-05
PDGFB	9.74e-05	-7.73e-06
AMZ2P1	9.74e-05	-9.85e-05
NOP58	9.74e-05	-4.21e-05
MRPL44	9.74e-05	2.18e-05
SCN7A	9.73e-05	0.000103872
ME1	9.73e-05	3.38e-05
LIN37	9.73e-05	-2.82e-05
ISL1	9.73e-05	-7.34e-05
GRIA3	9.73e-05	-0.000157818
POU2F1	9.73e-05	-6.67e-05
PSORS1C1	9.72e-05	-1.33e-05
C3orf70	9.72e-05	7.5e-06
NSFL1C	9.71e-05	1.1e-05
SRSF5	9.71e-05	-2.77e-05
CBX5	9.7e-05	5.49e-05
BCRP2	9.69e-05	-7.67e-05
NIN	9.69e-05	1.75e-05
ABR	9.68e-05	-0.000175143
PNRC2	9.68e-05	1.17e-05
SST	9.67e-05	3.88e-06
GNA12	9.67e-05	-2.24e-06
PLSCR4	9.67e-05	7.46e-05
PCNX1	9.67e-05	-8.24e-05
LRRC42	9.66e-05	-3.59e-05
WWC1	9.66e-05	4.09e-05
LOC389831	9.66e-05	3.24e-06
ENAH	9.65e-05	1.77e-05
PDIA3	9.65e-05	4.8e-05
RNF19B	9.64e-05	-3.25e-05
DNALI1	9.64e-05	1.58e-05
LOC728024	9.64e-05	-4.98e-06
KPNA2	9.64e-05	-0.00010397
PNPLA8	9.64e-05	-3.46e-05
SPATA18	9.62e-05	2.02e-05
ELMSAN1	9.62e-05	-6.11e-05
HSD17B14	9.62e-05	-1.67e-05
MUM1L1	9.62e-05	-0.000126496
IKBIP	9.62e-05	-1.52e-05
TMEM150B	9.61e-05	-8.04e-05
LSAMP	9.6e-05	5.06e-06
ARID1A	9.6e-05	1.46e-05
ZBTB2	9.6e-05	-9.61e-06
CCDC148	9.59e-05	3.2e-05
RSPO4	9.59e-05	7.16e-05
PRKRIP1	9.59e-05	-2.16e-06
ELMOD1	9.58e-05	-4.43e-06
VAMP2	9.58e-05	-7.65e-05
MATR3	9.58e-05	-3.79e-05
SLX4	9.57e-05	-0.000160335
C6orf52	9.57e-05	2.31e-05
OAF	9.57e-05	-9.65e-05
SELENON	9.57e-05	-1.43e-05
NAPB	9.57e-05	-8.58e-05
TMEFF2	9.57e-05	-3.57e-05
EFR3B	9.57e-05	-1.74e-05
VIP	9.57e-05	-0.000159727
HMGB3	9.56e-05	-9.76e-05
TRUB1	9.56e-05	-8.44e-05
CEP295	9.56e-05	-0.000120987
STRAP	9.55e-05	-7.29e-05
PCYT1B	9.55e-05	-6.7e-06
KPNB1	9.54e-05	-6.77e-06
GRIK1	9.53e-05	-0.00012945
SPRN	9.52e-05	-0.000142074
SLC5A12	9.51e-05	-5.82e-05
CEBPD	9.51e-05	-9.61e-05
TAB2	9.51e-05	7.01e-05
GPR176	9.5e-05	1.93e-05
PPP2CB	9.5e-05	-7.33e-05
SRP72	9.5e-05	-3.89e-05
GJA1	9.5e-05	7.63e-05
DNAJC14	9.5e-05	-5.16e-05
NOP14-AS1	9.5e-05	6.02e-06
IFT81	9.49e-05	1.85e-05
RTN4RL1	9.49e-05	-0.000178945
SMARCE1	9.49e-05	3.51e-05
TNNC1	9.49e-05	-5.94e-05
UXS1	9.48e-05	-3.59e-05
SAMD15	9.48e-05	3.35e-05
AKIRIN1	9.48e-05	2.37e-05
MFSD13A	9.48e-05	-6.5e-05
ALDH5A1	9.48e-05	3.4e-05
TTC30A	9.48e-05	-3.92e-05
BSCL2	9.48e-05	-5.36e-06
LOC101060391	9.47e-05	4.58e-05
CDC6	9.47e-05	-0.000133632
ACBD7	9.47e-05	-4.78e-05
GEMIN5	9.46e-05	1.54e-05
SLC27A1	9.46e-05	-1.03e-05
PRR12	9.46e-05	-6.11e-05
SLC4A10	9.46e-05	-0.000162553
KCNK2	9.46e-05	4.39e-05
SYT4	9.46e-05	4.96e-06
ING5	9.45e-05	-1.42e-05
SLC4A11	9.45e-05	6.46e-06
LRRC4B	9.44e-05	2.59e-05
C2orf69	9.44e-05	-8.66e-05
RNF11	9.44e-05	-0.000124905
SRPK2	9.44e-05	-4.2e-05
CFAP61	9.44e-05	4.26e-05
DOCK9	9.43e-05	-3.27e-05
EXOSC7	9.42e-05	-3.38e-05
SEMA6B	9.42e-05	-8.74e-05
SDK2	9.42e-05	4.91e-06
TNKS1BP1	9.41e-05	-3.14e-05
HDGFL3	9.41e-05	-0.000150032
SNAI2	9.4e-05	-4.76e-05
LYRM2	9.39e-05	4.52e-06
IGDCC4	9.39e-05	8.9e-06
LIG3	9.39e-05	2.91e-05
IRF2BPL	9.38e-05	-4.68e-06
TAF1B	9.37e-05	-7.52e-05
TMEM208	9.36e-05	4.45e-05
MRO	9.35e-05	1.86e-05
CANT1	9.35e-05	2.93e-05
CXorf56	9.35e-05	5.62e-06
KHSRP	9.35e-05	1.16e-05
BBS4	9.35e-05	3.65e-05
MAPKAP1	9.34e-05	1.5e-05
AREL1	9.34e-05	-0.000116318
CCDC74B	9.32e-05	-9.9e-05
MGC70870	9.32e-05	-3.47e-05
LOC100130331	9.31e-05	7.56e-06
HSPA13	9.31e-05	-1.94e-05
OTOS	9.3e-05	1.3e-05
KIAA0825	9.3e-05	1.57e-05
ZFAND3	9.29e-05	3.68e-05
SFMBT2	9.28e-05	6.79e-05
DZIP3	9.28e-05	-4.02e-05
RAB35	9.28e-05	-7.41e-05
ZNF140	9.28e-05	2.39e-05
AFF4	9.28e-05	1.1e-05
SHC1	9.27e-05	-5.65e-05
KIAA0895	9.27e-05	-3.59e-05
RAB34	9.27e-05	8.81e-06
SIRT3	9.27e-05	-7.62e-05
RPL36	9.26e-05	-4.65e-06
SLFN11	9.25e-05	-9.08e-05
ERC1	9.25e-05	6.6e-05
PPP1R8	9.25e-05	4.73e-05
PDZD4	9.24e-05	-6.74e-05
TCF4	9.24e-05	-0.000173595
ZC3H7A	9.24e-05	9.43e-06
FAM49A	9.24e-05	-0.000100736
SGCD	9.24e-05	-9.01e-05
CNOT4	9.24e-05	2.02e-05
ACOT8	9.24e-05	-5.31e-06
PDCD4	9.23e-05	-4.18e-05
ARNTL2	9.23e-05	-0.000139647
NDUFA5	9.23e-05	-9.11e-06
CGB1	9.23e-05	-2.85e-05
ZNF542P	9.23e-05	-9.2e-06
NFKBIE	9.22e-05	-0.000128518
APC	9.22e-05	-0.000122653
ERI2	9.22e-05	2.31e-05
NDUFAF8	9.22e-05	3.35e-05
TUBB4B	9.22e-05	-5.12e-05
LOC729603	9.21e-05	-9.38e-05
LPL	9.21e-05	-8.14e-05
HRH1	9.2e-05	-0.000126892
POMT1	9.2e-05	-0.000114968
PNO1	9.2e-05	9.74e-06
CTNND2	9.2e-05	-0.000114413
GNAL	9.19e-05	9.39e-07
PNPLA4	9.19e-05	3.95e-05
LAMA1	9.18e-05	6.95e-05
KLHL1	9.17e-05	3.4e-05
FXYD6	9.17e-05	-0.000147008
AGT	9.16e-05	-4.72e-05
HEATR3	9.16e-05	-3.09e-05
ZNF726	9.16e-05	-4.17e-05
STK4-AS1	9.16e-05	-0.000107149
XIAP	9.15e-05	-1.95e-05
C11orf58	9.15e-05	-0.000131122
FGF2	9.15e-05	3.64e-05
PDCD5	9.15e-05	-1.46e-06
OSBP	9.14e-05	2.56e-05
IPO8	9.14e-05	4.6e-05
ACKR3	9.14e-05	-2.35e-05
SPEF2	9.13e-05	-1.8e-05
RIMKLB	9.13e-05	5.22e-05
APRT	9.12e-05	4.97e-06
NPY1R	9.12e-05	-3.42e-05
PARVB	9.12e-05	-0.000122298
FGFR4	9.12e-05	-2.37e-06
TPM3P9	9.11e-05	2.13e-05
OSTCP1	9.1e-05	1.76e-06
PAXIP1-AS1	9.09e-05	-3.39e-05
EMID1	9.09e-05	-7.76e-05
ETFRF1	9.09e-05	5.92e-05
STRN4	9.09e-05	-7.15e-05
FUCA1	9.08e-05	-4.44e-05
NUDT10	9.08e-05	-6.11e-05
LOC728554	9.08e-05	-0.000196966
RHBDF2	9.08e-05	1.83e-05
TMEM86A	9.08e-05	-1.72e-05
IL26	9.07e-05	-4.5e-05
[truncated: 13,634 more rows]
