# Supplementary material for: Convergent Neuroimaging and Molecular Signatures in Mild Cognitive Impairment and Alzheimer’s Disease: A Data-Driven Meta-Analysis with N = 3,118
Source: Neurosci Bull. 2024 Jun 1;40(9):1274–86. doi: 10.1007/s12264-024-01218-x (PMC11365916; doi:10.1007/s12264-024-01218-x)
Supplement: Supplementary file 3 — Supplementary file3 (XLSX 70 kb) [file 12264_2024_1218_MOESM3_ESM.xlsx]

## Sheet: summary
GO_term	description	ES_GMV	P_SA	ES_1	ES_2	ES_3	ES_4	ES_5	ES_6	ES_7	ES_8	ES_9	ES_10	ES_11	ES_12	ES_13	ES_14	ES_15	ES_16	ES_17	ES_18	ES_19	ES_20	ES_21	ES_22	ES_23	ES_24	ES_25	ES_26	ES_27	ES_28	ES_29	ES_30	ES_31	ES_32	ES_33	ES_34	ES_35	ES_36	ES_37	ES_38	ES_39	ES_40	ES_41	ES_42	ES_43	ES_44	ES_45	ES_46
GO:0035249	synaptic transmission, glutamatergic	2.36394	0.004	Na	2.18262	Na	Na	Na	1.94002	Na	Na	Na	Na	Na	Na	Na	Na	1.91119	Na	Na	Na	Na	Na	Na	Na	Na	Na	Na	Na	Na	Na	Na	Na	Na	Na	Na	Na	2.04908	Na	Na	Na	Na	2.11535	Na	2.0521	Na	2.07335	Na	2.01741
GO:0007215	glutamate receptor signaling pathway	2.24714	0.034	Na	Na	Na	Na	Na	Na	Na	Na	Na	Na	Na	Na	Na	Na	2.16671	Na	Na	Na	Na	Na	Na	Na	Na	Na	Na	Na	Na	Na	Na	Na	Na	Na	Na	Na	2.07482	Na	Na	Na	Na	2.18262	Na	1.98881	Na	2.16248	Na	2.00973
GO:0033555	multicellular organismal response to stress	2.14781	0.002	Na	Na	Na	Na	Na	Na	Na	Na	Na	Na	Na	Na	Na	Na	Na	Na	Na	Na	Na	Na	Na	Na	Na	Na	Na	Na	Na	Na	Na	Na	Na	Na	Na	Na	Na	Na	Na	Na	Na	Na	Na	Na	Na	Na	Na	Na
GO:0099177	regulation of trans-synaptic signaling	2.13369	0.148	Na	2.08324	2.01829	Na	2.10939	2.25284	Na	Na	Na	Na	Na	Na	Na	Na	2.48467	Na	Na	2.03824	Na	Na	2.06558	Na	Na	Na	Na	Na	Na	Na	Na	Na	Na	Na	Na	Na	2.16156	Na	Na	Na	Na	2.13667	Na	2.25542	Na	2.09729	Na	2.29977
GO:0002209	behavioral defense response	2.15146	0.014	Na	Na	Na	Na	Na	Na	Na	Na	Na	Na	Na	Na	Na	Na	Na	Na	Na	Na	Na	Na	Na	Na	Na	Na	Na	Na	Na	Na	Na	Na	Na	Na	Na	Na	2.47682	Na	Na	Na	Na	2.19364	Na	Na	Na	Na	Na	Na
GO:0050803	regulation of synapse structure or activity	2.10869	0.068	Na	Na	Na	Na	Na	1.87337	Na	Na	Na	Na	Na	Na	Na	Na	2.00994	Na	Na	Na	Na	Na	Na	Na	Na	Na	Na	Na	Na	Na	Na	Na	Na	Na	Na	Na	2.14702	Na	Na	Na	Na	Na	Na	1.97058	Na	2.05794	Na	1.9645
GO:0031644	regulation of neurological system process	2.07806	0.002	Na	Na	Na	Na	Na	Na	Na	Na	Na	Na	Na	Na	Na	Na	Na	Na	Na	Na	Na	Na	Na	Na	Na	Na	Na	Na	Na	Na	Na	Na	Na	Na	Na	Na	2.05005	Na	Na	Na	Na	Na	Na	Na	Na	1.99335	Na	Na
GO:0050808	synapse organization	2.01447	0.088	Na	Na	Na	Na	Na	1.92806	Na	Na	Na	Na	Na	Na	Na	Na	2.01725	Na	Na	Na	Na	Na	Na	Na	Na	Na	Na	Na	Na	Na	Na	Na	Na	Na	Na	Na	Na	Na	Na	Na	Na	Na	Na	Na	Na	1.96949	Na	1.98116
GO:0099565	chemical synaptic transmission, postsynaptic	2.018	0.196	Na	Na	1.96701	Na	1.9237	1.99307	Na	Na	2.1074	Na	Na	Na	Na	Na	2.06407	Na	Na	2.06898	Na	Na	2.02832	Na	Na	Na	Na	Na	Na	Na	Na	Na	Na	Na	Na	Na	2.28863	Na	Na	Na	Na	2.21086	Na	2.12117	Na	2.22347	Na	2.11029
GO:0001578	microtubule bundle formation	1.96329	0	Na	Na	Na	Na	Na	Na	Na	Na	Na	Na	Na	Na	Na	Na	Na	Na	Na	Na	Na	Na	Na	Na	Na	Na	Na	Na	Na	Na	Na	Na	Na	Na	Na	Na	Na	Na	Na	Na	Na	Na	Na	Na	Na	Na	Na	Na
GO:0097485	neuron projection guidance	1.89875	0.008	Na	Na	Na	Na	Na	Na	Na	Na	Na	Na	Na	Na	Na	Na	Na	Na	Na	Na	Na	Na	Na	Na	Na	Na	Na	Na	Na	Na	Na	Na	Na	Na	Na	Na	Na	Na	Na	Na	Na	Na	Na	Na	Na	Na	Na	Na
GO:0099003	vesicle-mediated transport in synapse	1.8906	0.356	Na	2.34739	2.00614	Na	2.21774	2.52394	Na	Na	Na	Na	Na	Na	Na	Na	2.43056	Na	2.18912	2.22337	Na	Na	2.16166	2.20548	Na	Na	Na	Na	1.95471	Na	Na	Na	Na	Na	Na	2.27203	Na	Na	Na	Na	Na	1.97572	Na	2.34337	Na	2.03911	Na	2.36375
GO:0050890	cognition	1.90188	0.062	Na	Na	Na	Na	Na	Na	Na	Na	Na	Na	Na	Na	Na	Na	2.09921	Na	Na	Na	Na	Na	Na	Na	Na	Na	Na	Na	Na	Na	Na	Na	Na	Na	Na	Na	Na	Na	Na	Na	Na	Na	Na	Na	Na	Na	Na	Na
GO:0007618	mating	1.87994	0.026	Na	Na	Na	Na	Na	Na	Na	Na	Na	Na	Na	Na	Na	Na	Na	Na	Na	Na	Na	2.00088	Na	Na	Na	Na	Na	Na	Na	Na	Na	Na	Na	Na	Na	Na	Na	Na	Na	Na	Na	Na	Na	Na	Na	Na	Na	Na
GO:0023019	signal transduction involved in regulation of gene expression	1.87125	0.028	Na	Na	Na	Na	Na	Na	Na	Na	Na	Na	Na	Na	Na	Na	Na	Na	Na	Na	Na	Na	Na	Na	Na	2.14845	Na	Na	Na	Na	Na	Na	Na	Na	Na	Na	Na	Na	Na	Na	Na	Na	Na	Na	Na	Na	Na	Na
GO:0035640	exploration behavior	1.86543	0	Na	Na	Na	Na	Na	Na	Na	Na	Na	Na	Na	Na	Na	Na	Na	Na	Na	Na	Na	Na	Na	Na	Na	Na	Na	Na	Na	Na	Na	Na	Na	Na	Na	Na	Na	Na	Na	Na	Na	Na	Na	Na	Na	Na	Na	Na
GO:0099504	synaptic vesicle cycle	1.85524	0.328	Na	2.47587	Na	Na	2.25834	2.54977	Na	Na	Na	Na	Na	Na	Na	Na	2.40156	Na	2.1812	2.26019	Na	Na	2.28164	2.21964	Na	Na	Na	Na	1.98916	Na	Na	Na	Na	Na	Na	2.25499	Na	Na	Na	Na	Na	Na	Na	2.42643	Na	1.85878	Na	2.256
GO:0051703	intraspecies interaction between organisms	1.81285	0.014	Na	Na	Na	Na	Na	Na	Na	Na	Na	Na	Na	Na	Na	Na	Na	Na	Na	Na	Na	Na	Na	Na	Na	Na	Na	Na	Na	Na	Na	Na	Na	Na	Na	Na	Na	Na	Na	Na	Na	Na	Na	Na	Na	Na	Na	Na
GO:0001764	neuron migration	1.78116	0.002	Na	Na	Na	Na	Na	Na	Na	Na	Na	Na	Na	Na	Na	Na	Na	Na	Na	Na	Na	Na	Na	Na	Na	Na	Na	Na	Na	Na	Na	Na	Na	Na	Na	Na	Na	Na	Na	Na	Na	Na	Na	Na	Na	Na	Na	Na
GO:0046847	filopodium assembly	1.74037	0	Na	Na	Na	Na	Na	Na	Na	Na	Na	Na	Na	Na	Na	Na	Na	Na	Na	Na	Na	Na	Na	Na	Na	Na	Na	Na	Na	Na	Na	Na	Na	Na	Na	Na	Na	Na	Na	Na	Na	Na	Na	Na	Na	Na	Na	Na
GO:0031279	regulation of cyclase activity	1.77192	0.01	Na	Na	Na	Na	Na	Na	Na	Na	Na	Na	Na	Na	Na	Na	Na	Na	Na	Na	Na	Na	Na	Na	Na	Na	Na	Na	Na	Na	Na	Na	Na	Na	Na	Na	Na	Na	Na	Na	Na	2.01207	Na	Na	Na	Na	Na	Na
GO:0051932	synaptic transmission, GABAergic	1.74969	0.002	Na	Na	Na	Na	Na	Na	Na	Na	Na	Na	Na	Na	Na	Na	Na	Na	Na	Na	Na	Na	Na	Na	Na	Na	Na	Na	Na	Na	Na	Na	Na	Na	Na	Na	Na	Na	Na	Na	Na	Na	Na	Na	Na	Na	Na	Na
GO:0060231	mesenchymal to epithelial transition	1.74156	0	Na	Na	Na	Na	Na	Na	Na	Na	Na	Na	Na	Na	Na	Na	Na	Na	Na	Na	Na	Na	Na	Na	Na	Na	Na	Na	Na	Na	Na	Na	Na	Na	Na	Na	Na	Na	Na	Na	Na	Na	Na	Na	Na	Na	Na	Na
GO:0099601	regulation of neurotransmitter receptor activity	1.76293	0.062	Na	Na	Na	Na	Na	Na	Na	Na	Na	Na	Na	Na	Na	Na	Na	Na	Na	Na	Na	Na	Na	Na	Na	Na	Na	Na	Na	Na	Na	Na	Na	Na	Na	Na	Na	Na	Na	Na	Na	Na	Na	Na	Na	Na	Na	Na
GO:0060359	response to ammonium ion	1.75254	0.034	Na	Na	Na	Na	Na	Na	Na	Na	1.9861	Na	Na	Na	Na	Na	Na	Na	Na	Na	Na	Na	Na	Na	Na	Na	Na	Na	Na	Na	Na	2.03551	Na	Na	Na	Na	Na	Na	Na	Na	2.01793	Na	Na	Na	Na	1.96763	Na	Na
GO:0043954	cellular component maintenance	1.75391	0	Na	Na	Na	Na	Na	Na	Na	Na	Na	Na	Na	Na	Na	Na	Na	Na	Na	Na	Na	Na	Na	Na	Na	Na	Na	Na	Na	Na	Na	Na	Na	Na	Na	Na	Na	Na	Na	Na	Na	Na	Na	Na	Na	Na	Na	Na
GO:0140029	exocytic process	1.71207	0.066	Na	Na	Na	Na	Na	2.10393	Na	Na	Na	Na	Na	Na	Na	Na	Na	Na	Na	Na	Na	Na	Na	Na	Na	Na	Na	Na	Na	Na	Na	Na	Na	Na	Na	Na	Na	Na	Na	Na	Na	Na	Na	Na	Na	Na	Na	Na
GO:0007218	neuropeptide signaling pathway	1.71361	0.034	Na	Na	Na	Na	Na	Na	Na	Na	Na	Na	Na	Na	Na	Na	Na	Na	Na	Na	Na	Na	Na	Na	Na	Na	Na	Na	Na	2.03307	Na	Na	Na	Na	Na	Na	Na	Na	Na	Na	Na	Na	Na	Na	Na	2.01047	Na	Na
GO:0015844	monoamine transport	1.69715	0.008	Na	Na	Na	Na	Na	Na	Na	Na	Na	Na	Na	Na	Na	Na	Na	Na	Na	Na	Na	Na	Na	Na	Na	Na	Na	Na	Na	Na	Na	Na	Na	Na	Na	Na	Na	Na	Na	Na	Na	Na	Na	Na	Na	Na	Na	Na
[truncated: 453 more columns]
